# Supplementary material for: Dose-resolved control of somatic reprogramming by Rora
Source: Stem Cell Reports. 2026 Apr 2;21(4):102870. doi: 10.1016/j.stemcr.2026.102870 (PMC13083791; doi:10.1016/j.stemcr.2026.102870)
Supplement: Table S1. Viral titers and copies per well [file mmc2.xlsx]

## Sheet: Table S1
Construct	Genome titer (copies/mL)	Genome copies/well (0 µL)	Genome copies/well (25 µL)	Genome copies/well (50 µL)	Genome copies/well (100 µL)	Genome copies/well (175 µL)	Genome copies/well (250 µL)	Genome copies/well (500 µL)
Rora（Rora1）	4.08336e+08	0	1.02084e+07	2.04168e+07	4.08336e+07	7.14588e+07	1.02084e+08	2.04168e+08
Rora∆NTD	418818859	0	1.04705e+07	2.09409e+07	4.18819e+07	7.32933e+07	1.04705e+08	2.09409e+08
Rora∆DBD	5.64183e+08	0	-	2.82092e+07	5.64183e+07	9.87321e+07	1.41046e+08	-
Rora∆LBD	7.35943e+08	0	-	3.67971e+07	7.35943e+07	1.2879e+08	1.83986e+08	-
Rora4	3.41494e+08	0	-	1.70747e+07	3.41494e+07	5.97614e+07	8.53734e+07	-
Rorb1	218336140	0	-	10916807	21833614	3.82088e+07	54584035	-
Rorb2	3.41777e+08	0	-	1.70889e+07	3.41777e+07	5.9811e+07	8.54443e+07	-
Rorc1	3.55709e+08	0	-	1.77854e+07	3.55709e+07	6.2249e+07	8.89271e+07	-
Rorc2	2.8031e+08	0	-	1.40155e+07	2.8031e+07	4.90543e+07	7.00776e+07	-
DsRed	720536500	0	-	36026825	72053650	1.26094e+08	180134125	-
Oct4-	541674158	-	-	-	-	-	1.35419e+08	-
Klk4	5.50993e+08	-	-	-	-	-	1.37748e+08	-
Sox2	5.02134e+08	-	-	-	-	-	1.25534e+08	-
Genome copies per well were calculated as (copies/mL) × (input volume in µL)/1000. - indicates volumes not used
