# Supplementary material for: Dose-resolved control of somatic reprogramming by Rora
Source: Stem Cell Reports. 2026 Apr 2;21(4):102870. doi: 10.1016/j.stemcr.2026.102870 (PMC13083791; doi:10.1016/j.stemcr.2026.102870)
Supplement: Table S2. ISG expression (TPM) across the time course [file mmc3.xlsx]

## Sheet: ISGs_TPM_means
Table S2 ISG expression (TPM) across the time course
Gene_name	MEFs_TPM_mean	DsRed_D0_TPM_mean	DsRed_D3_TPM_mean	DsRed_D5_TPM_mean	DsRed_D7_TPM_mean	High_D0_TPM_mean	High_D3_TPM_mean	High_D5_TPM_mean	High_D7_TPM_mean	Low_D0_TPM_mean	Low_D3_TPM_mean	Low_D5_TPM_mean	Low_D7_TPM_mean	NTD_D0_TPM_mean	NTD_D3_TPM_mean	NTD_D5_TPM_mean	NTD_D7_TPM_mean	ESCs_TPM_mean
Ddx60	0.0586511	0.127777	13.5164	10.976	7.24411	0.136506	4.60426	7.93499	9.33252	0.0943632	14.4012	15.7703	12.4582	0.1792	14.5033	10.4997	8.95422	0.019585
Dhx58	1.16255	0.872883	32.8433	33.6908	27.972	0.432282	5.66486	20.0539	16.3773	1.1236	22.118	31.7012	21.399	0.871686	35.8981	35.1874	26.0433	1.79328
Eif2ak2	25.8209	25.7236	57.1782	46.9454	34.8675	23.2382	27.5092	43.2049	39.2429	22.0244	52.217	38.7783	38.2629	25.3106	49.0075	25.5383	31.0579	25.2303
Gbp2	8.82285	6.64043	2737.95	1065.62	378.952	7.90726	727.944	164.569	82.8282	7.74166	1721.22	435.486	144.043	5.77929	2012.57	957.564	203.872	0.980168
Gbp3	1.46784	3.24664	758.319	312.822	117.26	1.51164	240.73	126.317	64.3743	1.8514	594.68	234.541	76.6815	3.34373	596.202	238.031	70.0677	0.0520907
Gbp7	1.05531	4.63465	146.917	110.77	55.7403	2.46343	80.4224	40.7115	25.6653	2.64992	161.42	72.4954	34.8173	4.15693	124.302	68.6199	40.5539	0.106032
Ifi44	0.686847	0.308869	63.6667	33.6023	30.1845	0.122303	6.96461	18.9299	10.1961	0.153991	42.3731	33.6256	13.1508	0.326672	51.3688	25.9999	16.4491	0
Ifi47	1.95918	3.92345	636.389	266.012	137.366	2.4909	225.733	105.167	54.4092	2.33433	463.443	235.981	77.8179	3.01758	511.408	238.455	76.8408	0
Ifih1	2.36831	4.79301	38.3336	25.0643	16.9898	2.86708	12.322	15.3154	11.545	3.51509	28.6983	21.3505	12.5762	5.23093	29.9759	17.8763	13.5683	0.0208299
Ifit1	2.04392	3.00932	150.191	40.281	21.6832	1.33962	21.1468	49.6231	31.5438	2.06939	107.468	75.1157	34.5446	1.88279	109.893	38.3057	29.3831	0
Ifit3	2.64928	1.69515	149.681	45.7491	33.065	1.11647	14.7693	24.1951	15.5821	1.22999	89.6013	72.8724	28.3301	1.92194	130.015	58.95	47.2743	0
Irf7	1.6254	4.86328	169.052	72.3745	59.2172	2.42048	58.8335	90.4987	56.8846	3.32374	142.794	124.68	59.1378	4.76053	161.432	85.7612	61.8342	0.0450413
Isg15	10.3374	25.6122	1047.79	400.205	188.198	21.1316	302.048	547.028	364.326	26.118	825.671	790.287	352.976	28.2576	1015.52	510.752	290.303	0
Mx2	0.290168	0.592728	14.6845	8.02899	5.06913	0.44086	3.6695	9.56765	7.6407	0.430751	12.8461	14.0181	7.84483	0.597342	13.0945	7.76386	7.1457	0
Oas1a	2.38249	6.98042	290.552	175.249	94.9946	4.20338	120.598	242.332	206.872	5.41281	259.033	283.617	180.837	5.90927	325.663	191.815	122.556	11.9098
Oas1c	0.960642	3.15877	9.13018	8.09334	5.27081	2.31513	4.7258	4.09656	5.50685	2.51021	6.49021	7.1248	6.89699	3.23856	7.2285	9.85813	5.90695	1.27292
Oasl1	1.09931	1.63485	54.9479	50.4905	47.1165	1.61897	9.30004	29.0673	34.272	1.42244	30.0399	47.7347	42.0149	1.62534	50.5711	59.5976	38.1838	1.76076
Oasl2	0.695282	1.83327	316.408	159.9	102.686	0.722777	94.8113	146.835	87.6424	1.1689	251.527	207.691	98.9953	1.89596	270.468	166.517	91.6605	0.0800484
Rsad2	0.180654	0.567513	33.7059	16.2475	19.5235	0.716282	9.63754	17.852	10.4756	0.871131	35.8825	23.2648	12.3042	0.411899	26.2693	17.7593	14.3081	0.0784665
