# Supplementary material for: Dose-resolved control of somatic reprogramming by Rora
Source: Stem Cell Reports. 2026 Apr 2;21(4):102870. doi: 10.1016/j.stemcr.2026.102870 (PMC13083791; doi:10.1016/j.stemcr.2026.102870)
Supplement: Table S3. IP-MS Heatmap list [file mmc4.xlsx]

## Sheet: significant_proteins
Heatmap_row_order	Cluster_topdown_C1toC6	name	ID	RoradNTD_vs_DsRed_p.val	RoradNTD_vs_RoraHigh_p.val	RoradNTD_vs_RoraLow_p.val	RoraHigh_vs_DsRed_p.val	RoraHigh_vs_RoraLow_p.val	RoraLow_vs_DsRed_p.val	RoradNTD_vs_DsRed_p.adj	RoradNTD_vs_RoraHigh_p.adj	RoradNTD_vs_RoraLow_p.adj	RoraHigh_vs_DsRed_p.adj	RoraHigh_vs_RoraLow_p.adj	RoraLow_vs_DsRed_p.adj	RoradNTD_vs_DsRed_significant	RoradNTD_vs_RoraHigh_significant	RoradNTD_vs_RoraLow_significant	RoraHigh_vs_DsRed_significant	RoraHigh_vs_RoraLow_significant	RoraLow_vs_DsRed_significant	RoradNTD_vs_DsRed_ratio	RoradNTD_vs_RoraHigh_ratio	RoradNTD_vs_RoraLow_ratio	RoraHigh_vs_DsRed_ratio	RoraHigh_vs_RoraLow_ratio	RoraLow_vs_DsRed_ratio	DsRed_centered	RoraLow_centered	RoraHigh_centered	RoradNTD_centered
1	C1	Q3UPC7	Q3UPC7	4.95787e-11	0.000103716	0.0776317	8.46922e-12	0.00163315	2.74996e-11	3.6e-14	0.00923	0.74	9.72e-15	0.117	1.05e-14	TRUE	FALSE	FALSE	TRUE	FALSE	TRUE	4.05	-0.818	-0.256	4.86	0.561	4.3	-3.3	1	1.56	0.743
2	C1	Pdf	S4R2K0	7.09662e-11	0.0453238	0.707775	3.49883e-11	0.0860941	6.27828e-11	3.6e-14	0.686	0.92	9.72e-15	0.789	1.05e-14	TRUE	FALSE	FALSE	TRUE	FALSE	TRUE	5.19	-0.398	-0.0668	5.59	0.331	5.26	-4.01	1.25	1.58	1.18
3	C1	Gna11	P21278	0.000160299	0.197291	0.618945	2.9708e-05	0.404973	8.34033e-05	0.000665	0.822	0.913	0.0158	0.901	0.00441	TRUE	FALSE	FALSE	TRUE	FALSE	TRUE	3.45	-0.801	-0.297	4.25	0.504	3.74	-2.86	0.884	1.39	0.587
4	C1	Abhd12	Q99LR1	4.80361e-06	0.000252021	0.0265277	6.13795e-08	0.0138258	5.01673e-07	3.03e-09	0.0276	0.559	4.33e-09	0.511	1.41e-09	TRUE	TRUE	FALSE	TRUE	FALSE	TRUE	2.8	-1.73	-0.805	4.52	0.923	3.6	-2.73	0.87	1.79	0.0658
5	C1	Smad4	P97471	1.34853e-09	0.893504	0.181463	1.27117e-09	0.146823	2.56037e-09	3.6e-14	0.905	0.833	9.72e-15	0.837	1.05e-14	TRUE	FALSE	FALSE	TRUE	FALSE	TRUE	3.22	-0.0201	0.21	3.24	0.231	3.01	-2.37	0.643	0.873	0.853
6	C1	Baz1a	O88379	1.33637e-08	0.460707	0.120522	2.04702e-08	0.372917	3.52802e-08	3.6e-14	0.873	0.793	2.29e-11	0.897	1.05e-14	TRUE	FALSE	FALSE	TRUE	FALSE	TRUE	3.26	0.145	0.321	3.12	0.176	2.94	-2.33	0.611	0.788	0.932
7	C1	Rasa4	Q6PFQ7	2.2927e-09	0.000189303	0.0010671	2.19146e-10	0.248742	3.43667e-10	3.6e-14	0.0201	0.0464	9.72e-15	0.874	1.05e-14	TRUE	FALSE	FALSE	TRUE	FALSE	TRUE	2.71	-0.758	-0.598	3.47	0.16	3.31	-2.37	0.937	1.1	0.339
8	C1	Ncoa1	P70365	4.26006e-10	5.46022e-05	0.00207207	4.19994e-11	0.0249528	9.69806e-11	3.6e-14	0.00361	0.0937	9.72e-15	0.621	1.05e-14	TRUE	FALSE	FALSE	TRUE	FALSE	TRUE	2.92	-0.801	-0.489	3.72	0.311	3.41	-2.51	0.897	1.21	0.408
9	C1	Epdr1	Q99M71	5.25317e-08	7.27093e-05	0.00211576	1.69395e-09	0.0364046	5.26113e-09	3.6e-14	0.00562	0.0955	9.72e-15	0.682	1.05e-14	TRUE	FALSE	FALSE	TRUE	FALSE	TRUE	2.08	-0.917	-0.579	3	0.338	2.66	-1.94	0.726	1.06	0.147
10	C1	Fam234a	Q8C0Z1	4.07116e-09	9.30384e-06	0.091006	1.36088e-10	7.63431e-05	1.71283e-09	3.6e-14	0.000114	0.76	9.72e-15	0.0028	1.05e-14	TRUE	TRUE	FALSE	TRUE	FALSE	TRUE	2.45	-1.05	-0.234	3.5	0.816	2.68	-2.16	0.525	1.34	0.291
11	C1	Gna13	P27601	1.42002e-07	0.0182202	0.578591	2.38891e-08	0.0481042	9.63819e-08	3.6e-14	0.56	0.91	5.25e-11	0.721	1.26e-13	TRUE	FALSE	FALSE	TRUE	FALSE	TRUE	2.7	-0.571	-0.116	3.27	0.455	2.82	-2.2	0.62	1.07	0.504
12	C1	M6pr	P24668	1.07141e-07	0.0650486	0.252694	2.91094e-08	0.00841253	2.50036e-07	3.6e-14	0.726	0.86	1.41e-10	0.408	3.99e-11	TRUE	FALSE	FALSE	TRUE	FALSE	TRUE	2.89	-0.435	0.254	3.33	0.689	2.64	-2.22	0.424	1.11	0.678
13	C1	Avpi1	Q9D7H4	0.000571124	0.794338	0.912106	0.000390741	0.711229	0.000672625	0.00813	0.9	0.931	0.157	0.926	0.0629	TRUE	FALSE	FALSE	FALSE	FALSE	FALSE	2.61	-0.139	0.0588	2.75	0.198	2.55	-1.97	0.573	0.771	0.632
14	C1	Grb10	Q60760	0.00149315	0.44533	0.56562	0.000463018	0.845003	0.000616896	0.0348	0.871	0.909	0.176	0.932	0.0574	TRUE	FALSE	FALSE	FALSE	FALSE	FALSE	2.43	-0.442	-0.33	2.87	0.111	2.76	-2.02	0.745	0.856	0.415
15	C1	Atp5mk	Q78IK2	0.0111285	0.0313875	0.0676957	0.000242036	0.657126	0.000455374	0.251	0.639	0.721	0.11	0.922	0.0409	FALSE	FALSE	FALSE	FALSE	FALSE	TRUE	1.97	-1.58	-1.3	3.56	0.288	3.27	-2.2	1.07	1.36	-0.227
16	C1	Urah	Q9CRB3	0.000127473	0.0147865	0.269839	0.0103679	0.104835	0.000627923	0.000398	0.527	0.864	0.596	0.808	0.0585	TRUE	FALSE	FALSE	FALSE	FALSE	FALSE	4.71	2.27	0.9	2.44	-1.38	3.81	-2.74	1.07	-0.303	1.97
17	C1	Lig3	P97386	2.33246e-13	1.6203e-05	0.00966285	6.30888e-14	0.000956404	1.3401e-13	3.6e-14	0.000393	0.342	9.72e-15	0.0751	1.05e-14	TRUE	FALSE	FALSE	TRUE	FALSE	TRUE	6.42	-0.931	-0.38	7.35	0.552	6.8	-5.14	1.66	2.21	1.28
18	C1	Rora	P51448	6.40564e-15	0.00237078	0.122885	3.93485e-15	0.0387558	5.21906e-15	3.6e-14	0.219	0.795	9.72e-15	0.691	1.05e-14	TRUE	FALSE	FALSE	TRUE	FALSE	TRUE	12.5	-0.647	-0.268	13.2	0.379	12.8	-9.62	3.17	3.55	2.9
19	C2	Parp1	P11103	4.66624e-05	8.79191e-05	0.00168787	1.4695e-07	0.0602147	7.15704e-07	2.57e-05	0.00734	0.0768	1.37e-07	0.749	7.19e-09	TRUE	TRUE	FALSE	TRUE	FALSE	TRUE	3.74	-3.46	-2.32	7.2	1.15	6.06	-4.25	1.81	2.95	-0.508
20	C2	Vrk3	Q8K3G5	0.00776662	2.24093e-07	5.15672e-07	2.59037e-08	0.292307	5.05419e-08	0.196	1.87e-10	1.66e-12	7.94e-11	0.884	1.05e-14	FALSE	TRUE	TRUE	TRUE	FALSE	TRUE	1.01	-3.86	-3.52	4.87	0.336	4.53	-2.6	1.93	2.27	-1.59
21	C2	Hira	Q61666	0.239337	4.69181e-09	3.3134e-08	2.58779e-09	0.0048787	1.61339e-08	0.842	1.05e-14	1.29e-14	9.72e-15	0.296	1.05e-14	FALSE	TRUE	TRUE	TRUE	FALSE	TRUE	0.296	-4.56	-3.71	4.86	0.857	4	-2.29	1.71	2.57	-1.99
22	C2	Zfhx4	Q9JJN2	0.742503	1.12436e-10	1.86833e-10	1.00471e-10	0.171075	1.65958e-10	0.923	1.05e-14	1.29e-14	9.72e-15	0.849	1.05e-14	FALSE	TRUE	TRUE	TRUE	FALSE	TRUE	0.0496	-4.2	-3.98	4.24	0.217	4.03	-2.08	1.95	2.16	-2.03
23	C2	Zfhx2	Q2MHN3	0.658085	4.79485e-12	7.19493e-12	4.29557e-12	0.132852	6.41579e-12	0.917	1.05e-14	1.29e-14	9.72e-15	0.829	1.05e-14	FALSE	TRUE	TRUE	TRUE	FALSE	TRUE	0.0496	-4.32	-4.14	4.37	0.178	4.19	-2.15	2.04	2.21	-2.1
24	C2	Actr8	Q8R2S9	0.612065	1.41094e-12	1.98565e-12	1.26234e-12	0.14806	1.76951e-12	0.913	1.05e-14	1.29e-14	9.72e-15	0.838	1.05e-14	FALSE	TRUE	TRUE	TRUE	FALSE	TRUE	0.0496	-4.27	-4.12	4.32	0.149	4.17	-2.13	2.04	2.18	-2.09
25	C2	Cebpb	P28033	0.688012	2.58556e-11	3.66251e-11	2.29675e-11	0.263212	3.23952e-11	0.919	1.05e-14	1.29e-14	9.72e-15	0.878	1.05e-14	FALSE	TRUE	TRUE	TRUE	FALSE	TRUE	0.0496	-4	-3.85	4.04	0.142	3.9	-2	1.9	2.05	-1.95
26	C2	Parp2	O88554	0.668465	8.11007e-12	1.98736e-11	7.24889e-12	0.00771349	1.75734e-11	0.917	1.05e-14	1.29e-14	9.72e-15	0.39	1.05e-14	FALSE	TRUE	TRUE	TRUE	FALSE	TRUE	0.0496	-4.22	-3.85	4.27	0.376	3.9	-2.06	1.84	2.22	-2.01
27	C2	Tfeb	Q9R210	0.631103	3.63673e-12	1.64418e-11	3.2383e-12	0.000164097	1.43604e-11	0.914	1.05e-14	1.29e-14	9.72e-15	0.00933	1.05e-14	FALSE	TRUE	TRUE	TRUE	FALSE	TRUE	0.0496	-4.09	-3.5	4.14	0.594	3.55	-1.93	1.61	2.21	-1.88
28	C2	Amotl1	Q9D4H4	0.734349	8.31106e-11	4.08913e-10	7.42521e-11	0.0011846	3.58174e-10	0.922	1.05e-14	1.29e-14	9.72e-15	0.0905	1.05e-14	FALSE	TRUE	TRUE	TRUE	FALSE	TRUE	0.0496	-4.19	-3.55	4.24	0.643	3.6	-1.97	1.63	2.27	-1.92
29	C2	Pnkp	Q9JLV6	0.92698	3.40882e-08	1.12325e-06	3.22326e-08	0.000633565	1.03822e-06	0.934	1.05e-14	1.58e-10	2.34e-10	0.0505	3.41e-08	FALSE	TRUE	TRUE	TRUE	FALSE	TRUE	0.0287	-4.78	-3.27	4.81	1.51	3.29	-2.03	1.26	2.77	-2
30	C2	Max	P28574	0.445232	1.78639e-05	4.91943e-05	7.77672e-06	0.393315	1.98696e-05	0.893	0.000481	0.000208	0.00257	0.899	0.000278	FALSE	TRUE	TRUE	TRUE	FALSE	TRUE	0.464	-4.55	-4.03	5.01	0.521	4.49	-2.49	2	2.52	-2.03
31	C2	Tfe3	Q64092	0.00328183	1.30765e-10	2.5782e-10	3.80092e-11	0.0834855	6.89659e-11	0.0871	1.05e-14	1.29e-14	9.72e-15	0.786	1.05e-14	FALSE	TRUE	TRUE	TRUE	FALSE	TRUE	0.724	-5.26	-4.9	5.99	0.361	5.63	-3.09	2.54	2.9	-2.36
32	C2	Lactb	Q9EP89	0.00736692	4.50732e-09	1.97392e-08	9.8415e-10	0.0188048	3.44426e-09	0.188	1.05e-14	1.29e-14	9.72e-15	0.57	1.05e-14	FALSE	TRUE	TRUE	TRUE	FALSE	TRUE	0.928	-5.33	-4.56	6.26	0.774	5.49	-3.17	2.32	3.09	-2.24
33	C2	Ssbp1	Q9CYR0	0.74601	6.53405e-12	2.36765e-11	6.01368e-12	0.000767362	2.15381e-11	0.923	1.05e-14	1.29e-14	9.72e-15	0.0608	1.05e-14	FALSE	TRUE	TRUE	TRUE	FALSE	TRUE	0.0496	-5.72	-5.01	5.77	0.718	5.06	-2.72	2.34	3.05	-2.67
34	C2	Creb1	Q01147	0.672818	1.3716e-12	2.45566e-12	1.25067e-12	0.024772	2.22651e-12	0.918	1.05e-14	1.29e-14	9.72e-15	0.62	1.05e-14	FALSE	TRUE	TRUE	TRUE	FALSE	TRUE	0.0496	-5.15	-4.85	5.2	0.302	4.9	-2.54	2.36	2.66	-2.49
35	C2	Polb	Q8K409	0.705998	1.07983e-12	1.38116e-11	9.96395e-13	1.04065e-06	1.24428e-11	0.92	1.05e-14	1.29e-14	9.72e-15	9.29e-09	1.05e-14	FALSE	TRUE	TRUE	TRUE	TRUE	TRUE	0.0496	-5.92	-4.54	5.97	1.38	4.59	-2.65	1.94	3.32	-2.6
36	C2	H2ac11	C0HKE1	0.0146403	5.12007e-05	5.82874e-05	2.38e-06	0.915865	2.62573e-06	0.308	0.00325	0.000313	0.000306	0.935	1.07e-06	FALSE	TRUE	TRUE	TRUE	FALSE	TRUE	1.67	-3.86	-3.8	5.53	0.061	5.47	-3.17	2.3	2.36	-1.5
37	C2	Banf1	O54962	0.0179778	0.000177658	0.000624466	6.85002e-06	0.384386	1.76427e-05	0.357	0.0186	0.0244	0.00211	0.898	0.000213	FALSE	TRUE	TRUE	TRUE	FALSE	TRUE	1.73	-3.58	-3.02	5.31	0.555	4.75	-2.95	1.81	2.36	-1.22
38	C2	Zfhx3	Q61329	3.81097e-08	1.93449e-10	2.56672e-09	2.50954e-12	8.80064e-05	1.21497e-11	3.6e-14	1.05e-14	1.29e-14	9.72e-15	0.00355	1.05e-14	TRUE	TRUE	TRUE	TRUE	FALSE	TRUE	2.14	-3.74	-2.85	5.88	0.889	4.99	-3.25	1.74	2.63	-1.11
39	C2	Tfam	P40630	2.44401e-08	1.00622e-09	7.83558e-09	5.79339e-12	0.0013838	1.84824e-11	3.6e-14	1.05e-14	1.29e-14	9.72e-15	0.103	1.05e-14	TRUE	TRUE	TRUE	TRUE	FALSE	TRUE	2.38	-3.33	-2.68	5.71	0.649	5.06	-3.29	1.77	2.42	-0.91
40	C2	Xrcc1	Q60596	0.171521	4.62353e-08	1.88993e-07	1.93778e-08	0.0592637	6.9967e-08	0.806	1.05e-14	1.29e-14	1.7e-11	0.748	1.05e-14	FALSE	TRUE	TRUE	TRUE	FALSE	TRUE	0.635	-6.51	-5.59	7.15	0.918	6.23	-3.5	2.73	3.64	-2.87
41	C3	Pacsin3	Q99JB8	0.967591	0.0090532	0.000584338	0.00970417	0.110275	0.000620518	0.936	0.445	0.0223	0.589	0.813	0.0577	FALSE	FALSE	TRUE	FALSE	FALSE	FALSE	-0.0252	-1.97	-3.03	1.94	-1.06	3	-1.23	1.77	0.711	-1.25
42	C3	Q80X32	Q80X32	0.924876	0.000249869	0.0104602	0.000219379	0.0347756	0.0089019	0.933	0.0273	0.36	0.101	0.675	0.437	FALSE	TRUE	FALSE	FALSE	FALSE	FALSE	0.0496	-2.88	-1.62	2.93	1.26	1.67	-1.16	0.509	1.77	-1.11
43	C3	Xrcc5	P27641	0.774518	3.06678e-07	3.07186e-06	2.47092e-07	0.0197477	2.34792e-06	0.925	8.72e-10	2.08e-08	8.18e-07	0.579	7.32e-07	FALSE	TRUE	TRUE	TRUE	FALSE	TRUE	0.0588	-2.46	-1.91	2.52	0.557	1.97	-1.14	0.83	1.39	-1.08
44	C3	Cbfb	Q08024	0.569113	4.92722e-06	0.00021303	8.83879e-06	0.00813619	0.000479385	0.908	2.31e-05	0.00451	0.00311	0.401	0.0434	FALSE	TRUE	TRUE	TRUE	FALSE	TRUE	-0.178	-2.74	-1.73	2.56	1	1.56	-0.984	0.572	1.57	-1.16
45	C3	Lemd2	Q6DVA0	0.0988676	7.67699e-05	0.00461826	9.84923e-06	0.0171212	0.000299085	0.729	0.00608	0.197	0.00366	0.553	0.0249	FALSE	TRUE	FALSE	TRUE	FALSE	TRUE	0.681	-2.44	-1.37	3.12	1.07	2.05	-1.46	0.585	1.66	-0.781
46	C3	Xrcc6	P23475	0.543258	3.03867e-07	1.74526e-06	1.92558e-07	0.0558393	1.01918e-06	0.906	8.35e-10	1.53e-09	3.54e-07	0.74	3.17e-08	FALSE	TRUE	TRUE	TRUE	FALSE	TRUE	0.136	-2.68	-2.21	2.81	0.471	2.34	-1.32	1.02	1.49	-1.19
47	C3	Chmp4b	Q9D8B3	0.393039	3.9725e-09	2.91061e-08	6.16534e-09	0.00399196	4.99141e-08	0.884	1.05e-14	1.29e-14	9.72e-15	0.257	1.05e-14	FALSE	TRUE	TRUE	TRUE	FALSE	TRUE	-0.122	-2.69	-2.17	2.56	0.512	2.05	-1.12	0.928	1.44	-1.25
48	C3	H2az1	P0C0S6	0.744107	3.58388e-08	6.36561e-08	2.93582e-08	0.374483	5.15437e-08	0.923	1.05e-14	1.29e-14	1.47e-10	0.897	1.05e-14	FALSE	TRUE	TRUE	TRUE	FALSE	TRUE	0.049	-2.27	-2.13	2.32	0.136	2.18	-1.14	1.05	1.18	-1.09
49	C3	Nfix	P70257	0.732943	3.05699e-09	2.20359e-07	2.59679e-09	2.6903e-05	1.71793e-07	0.922	1.05e-14	1.29e-14	9.72e-15	0.000325	4.75e-12	FALSE	TRUE	TRUE	TRUE	TRUE	TRUE	0.0496	-2.86	-1.81	2.91	1.05	1.86	-1.2	0.654	1.7	-1.15
50	C3	Runx2	Q08775	0.642771	2.25657e-10	2.80205e-08	1.90273e-10	1.2115e-06	2.1256e-08	0.915	1.05e-14	1.29e-14	9.72e-15	1.75e-08	1.05e-14	FALSE	TRUE	TRUE	TRUE	TRUE	TRUE	0.0496	-2.75	-1.66	2.8	1.1	1.71	-1.14	0.566	1.66	-1.09
51	C3	Nfib	P97863	0.00150328	1.01304e-07	6.24229e-06	7.87683e-09	0.000507135	1.67259e-07	0.0351	2.34e-12	3.56e-07	6.7e-14	0.0397	4.05e-12	FALSE	TRUE	TRUE	TRUE	FALSE	TRUE	0.715	-2.27	-1.44	2.99	0.835	2.15	-1.46	0.69	1.52	-0.75
52	C3	Srebf2	Q3U1N2	0.000266461	0.000220684	0.00083355	6.94129e-07	0.367332	1.52566e-06	0.00202	0.0239	0.0351	1.72e-05	0.896	1.55e-07	TRUE	TRUE	TRUE	TRUE	FALSE	TRUE	1.54	-1.58	-1.32	3.12	0.262	2.86	-1.88	0.98	1.24	-0.339
53	C3	Sall1	Q9ER74	0.0511901	0.000181446	0.0093257	1.31419e-05	0.0260459	0.000311085	0.606	0.0191	0.335	0.00548	0.628	0.026	FALSE	TRUE	FALSE	TRUE	FALSE	TRUE	1	-2.64	-1.46	3.64	1.18	2.46	-1.77	0.683	1.86	-0.773
54	C3	Nfic	P70255	0.149966	0.00100898	0.00280433	0.00011653	0.521897	0.000279641	0.79	0.111	0.123	0.0623	0.913	0.0231	FALSE	FALSE	FALSE	FALSE	FALSE	TRUE	0.813	-2.41	-2.07	3.23	0.346	2.88	-1.73	1.15	1.5	-0.917
55	C3	Nr0b1	Q61066	0.146023	7.45755e-06	6.30485e-05	1.69906e-06	0.0823011	1.07356e-05	0.786	6.62e-05	0.000374	0.000149	0.785	6.39e-05	FALSE	TRUE	TRUE	TRUE	FALSE	TRUE	0.598	-3.27	-2.53	3.87	0.734	3.13	-1.9	1.23	1.97	-1.3
56	C3	Bmal1	Q9WTL8	0.143245	3.17712e-06	6.43254e-05	7.97583e-07	0.0181022	1.07833e-05	0.784	6.8e-06	0.000392	2.45e-05	0.563	6.46e-05	FALSE	TRUE	TRUE	TRUE	FALSE	TRUE	0.512	-3.06	-2.15	3.57	0.912	2.66	-1.68	0.973	1.88	-1.17
57	C3	Sdcbp	O08992	0.235702	9.29274e-05	0.00019472	0.000502203	0.578612	0.00116489	0.841	0.0079	0.00382	0.186	0.917	0.109	FALSE	TRUE	TRUE	FALSE	FALSE	FALSE	-0.668	-3.37	-3.07	2.7	0.304	2.4	-1.11	1.29	1.6	-1.78
58	C3	Ist1	Q9CX00	0.817356	0.000427745	0.00184726	0.000599643	0.34621	0.00267747	0.928	0.0487	0.0841	0.208	0.893	0.22	FALSE	TRUE	FALSE	FALSE	FALSE	FALSE	-0.16	-3.52	-2.85	3.36	0.666	2.69	-1.47	1.22	1.88	-1.63
59	C3	Trex1	Q91XB0	0.85674	1.63495e-07	3.69177e-07	1.43795e-07	0.28836	3.21281e-07	0.93	3.52e-11	1.8e-13	1.27e-07	0.883	1.52e-10	FALSE	TRUE	TRUE	TRUE	FALSE	TRUE	0.0496	-3.54	-3.24	3.59	0.3	3.29	-1.73	1.56	1.86	-1.68
60	C3	Hmbox1	Q8BJA3	0.902266	1.06506e-06	1.23258e-05	9.59063e-07	0.0263834	1.08067e-05	0.932	1.69e-07	3.89e-06	3.89e-05	0.63	6.5e-05	FALSE	TRUE	TRUE	TRUE	FALSE	TRUE	0.0496	-4.23	-3.2	4.28	1.03	3.25	-1.9	1.36	2.39	-1.85
61	C3	Top2b	Q64511	0.868577	6.81432e-08	1.42237e-06	6.11649e-08	0.00225815	1.23042e-06	0.931	1.85e-13	5.45e-10	4.27e-09	0.161	6.77e-08	FALSE	TRUE	TRUE	TRUE	FALSE	TRUE	0.0496	-4.24	-3.04	4.29	1.2	3.09	-1.86	1.23	2.43	-1.81
62	C3	Tbx3	P70324	0.669982	2.0693e-11	5.44912e-10	1.82997e-11	2.29537e-06	4.59131e-10	0.917	1.05e-14	1.29e-14	9.72e-15	2.36e-07	1.05e-14	FALSE	TRUE	TRUE	TRUE	TRUE	TRUE	0.0496	-3.85	-2.74	3.9	1.11	2.79	-1.68	1.1	2.22	-1.63
63	C3	Tfap2c	Q61312	0.703773	4.74176e-11	4.097e-10	4.20855e-11	0.000100865	3.53171e-10	0.92	1.05e-14	1.29e-14	9.72e-15	0.00437	1.05e-14	FALSE	TRUE	TRUE	TRUE	FALSE	TRUE	0.0496	-3.96	-3.16	4.01	0.8	3.21	-1.82	1.39	2.19	-1.77
64	C3	Ubn2	Q80WC1	0.68037	1.69948e-11	2.23587e-10	1.51269e-11	1.15017e-05	1.92192e-10	0.918	1.05e-14	1.29e-14	9.72e-15	4.66e-05	1.05e-14	FALSE	TRUE	TRUE	TRUE	FALSE	TRUE	0.0496	-4.07	-3.11	4.12	0.959	3.16	-1.83	1.33	2.29	-1.78
65	C3	Nfs1	Q9Z1J3	0.273465	5.18511e-09	6.27245e-08	9.36187e-09	0.00131007	1.347e-07	0.855	1.05e-14	1.29e-14	2.17e-13	0.0982	1.07e-12	FALSE	TRUE	TRUE	TRUE	FALSE	TRUE	-0.246	-4.05	-3.1	3.8	0.945	2.86	-1.6	1.25	2.2	-1.85
66	C3	Mafg	O54790	0.665224	2.33798e-11	4.25382e-11	2.06045e-11	0.0699334	3.71922e-11	0.917	1.05e-14	1.29e-14	9.72e-15	0.767	1.05e-14	FALSE	TRUE	TRUE	TRUE	FALSE	TRUE	0.0496	-3.74	-3.52	3.79	0.226	3.57	-1.85	1.71	1.94	-1.8
67	C3	Zbtb20	Q8K0L9	0.103487	1.39605e-08	2.12969e-08	5.4772e-09	0.466713	8.03901e-09	0.737	1.05e-14	1.29e-14	9.72e-15	0.908	1.05e-14	FALSE	TRUE	TRUE	TRUE	FALSE	TRUE	0.362	-3.47	-3.32	3.83	0.153	3.68	-1.97	1.71	1.86	-1.61
68	C3	Zhx2	Q8C0C0	0.0218513	6.48238e-09	7.35176e-09	2.85913e-08	0.809698	3.30918e-08	0.405	1.05e-14	1.29e-14	1.29e-10	0.931	1.05e-14	FALSE	TRUE	TRUE	TRUE	FALSE	TRUE	-0.461	-3.15	-3.11	2.69	0.0418	2.65	-1.22	1.43	1.47	-1.68
69	C3	Nfat5	Q9WV30	0.810382	7.01066e-08	1.08854e-07	5.99295e-08	0.517527	9.24105e-08	0.927	2.23e-13	1.29e-14	3.93e-09	0.912	8.84e-14	FALSE	TRUE	TRUE	TRUE	FALSE	TRUE	0.0496	-2.91	-2.78	2.96	0.135	2.83	-1.46	1.37	1.5	-1.41
70	C3	Ncoa6	Q9JL19	0.655536	3.85547e-10	5.45189e-10	3.2425e-10	0.391563	4.55694e-10	0.916	1.05e-14	1.29e-14	9.72e-15	0.899	1.05e-14	FALSE	TRUE	TRUE	TRUE	FALSE	TRUE	0.0496	-2.71	-2.61	2.76	0.0966	2.66	-1.37	1.29	1.39	-1.32
71	C3	H4c1	P62806	0.000168441	1.51049e-10	4.98333e-10	2.36656e-11	0.00897903	6.28628e-11	0.000739	1.05e-14	1.29e-14	9.72e-15	0.422	1.05e-14	FALSE	TRUE	TRUE	TRUE	FALSE	TRUE	0.624	-2.92	-2.58	3.55	0.343	3.2	-1.84	1.36	1.7	-1.22
72	C3	H3-3a	P02301	0.00718686	9.53347e-10	2.09047e-09	2.54882e-10	0.100867	5.04663e-10	0.185	1.05e-14	1.29e-14	9.72e-15	0.805	1.05e-14	FALSE	TRUE	TRUE	TRUE	FALSE	TRUE	0.435	-2.94	-2.7	3.37	0.233	3.14	-1.74	1.4	1.63	-1.3
73	C3	Pbx1	P41778	0.662307	9.13167e-11	2.41153e-10	7.88726e-11	0.0186789	2.05158e-10	0.917	1.05e-14	1.29e-14	9.72e-15	0.569	1.05e-14	FALSE	TRUE	TRUE	TRUE	FALSE	TRUE	0.0496	-3.22	-2.91	3.27	0.311	2.96	-1.57	1.39	1.7	-1.52
74	C3	Ubn1	Q4G0F8	0.672928	1.5429e-10	3.16291e-10	1.32888e-10	0.0740832	2.69367e-10	0.918	1.05e-14	1.29e-14	9.72e-15	0.773	1.05e-14	FALSE	TRUE	TRUE	TRUE	FALSE	TRUE	0.0496	-3.15	-2.92	3.2	0.228	2.97	-1.56	1.42	1.65	-1.51
75	C3	Maff	O54791	0.658152	1.27781e-10	2.32916e-10	1.0959e-10	0.117725	1.97842e-10	0.917	1.05e-14	1.29e-14	9.72e-15	0.819	1.05e-14	FALSE	TRUE	TRUE	TRUE	FALSE	TRUE	0.0496	-3.07	-2.88	3.12	0.187	2.93	-1.52	1.41	1.59	-1.47
76	C3	Srebf1	Q9WTN3	0.671561	1.1435e-10	1.67985e-10	9.88651e-11	0.287783	1.444e-10	0.918	1.05e-14	1.29e-14	9.72e-15	0.883	1.05e-14	FALSE	TRUE	TRUE	TRUE	FALSE	TRUE	0.0496	-3.24	-3.11	3.29	0.128	3.16	-1.62	1.54	1.66	-1.58
77	C3	Polg	P54099	0.806099	2.92563e-08	9.78445e-08	2.52521e-08	0.0826335	8.28968e-08	0.927	1.05e-14	1.29e-14	6.98e-11	0.785	4.05e-14	FALSE	TRUE	TRUE	TRUE	FALSE	TRUE	0.0496	-3.13	-2.75	3.18	0.38	2.8	-1.51	1.29	1.67	-1.46
78	C3	Npas2	P97460	0.969712	1.80616e-05	2.05212e-05	1.88438e-05	0.909335	2.14203e-05	0.936	0.000491	1.91e-05	0.00896	0.935	0.000329	FALSE	TRUE	TRUE	TRUE	FALSE	TRUE	-0.0142	-2.83	-2.79	2.82	0.0426	2.78	-1.4	1.38	1.42	-1.41
79	C3	Ino80c	Q8BHA0	0.687655	1.10108e-09	7.83482e-09	9.25737e-10	0.00192401	6.34354e-09	0.919	1.05e-14	1.29e-14	9.72e-15	0.138	1.05e-14	FALSE	TRUE	TRUE	TRUE	FALSE	TRUE	0.0496	-2.7	-2.19	2.75	0.504	2.24	-1.26	0.982	1.49	-1.21
80	C3	Gtf2ird1	Q9JI57	0.776697	2.10011e-08	3.06527e-07	1.7816e-08	0.00215935	2.47499e-07	0.925	1.05e-14	4.88e-14	1.07e-11	0.154	3.78e-11	FALSE	TRUE	TRUE	TRUE	FALSE	TRUE	0.0496	-2.8	-2.1	2.85	0.704	2.15	-1.26	0.886	1.59	-1.21
81	C3	Dlgap4	B1AZP2	0.682762	4.29232e-10	3.4925e-09	3.65641e-10	0.000666056	2.86516e-09	0.919	1.05e-14	1.29e-14	9.72e-15	0.0531	1.05e-14	FALSE	TRUE	TRUE	TRUE	FALSE	TRUE	0.0496	-2.93	-2.35	2.98	0.579	2.4	-1.36	1.04	1.62	-1.31
82	C3	Actr5	Q80US4	0.699474	2.62226e-10	1.85244e-08	2.2704e-10	3.32111e-06	1.48536e-08	0.92	1.05e-14	1.29e-14	9.72e-15	9.32e-07	1.05e-14	FALSE	TRUE	TRUE	TRUE	TRUE	TRUE	0.0496	-3.26	-2.08	3.31	1.18	2.13	-1.37	0.759	1.94	-1.32
83	C3	Ino80	Q6ZPV2	0.725027	5.99697e-10	1.32965e-08	5.19922e-10	6.29427e-05	1.09432e-08	0.922	1.05e-14	1.29e-14	9.72e-15	0.00199	1.05e-14	FALSE	TRUE	TRUE	TRUE	FALSE	TRUE	0.0496	-3.29	-2.37	3.34	0.917	2.42	-1.45	0.968	1.89	-1.4
84	C3	Amot	Q8VHG2	0.646484	4.65862e-11	9.7101e-10	4.03502e-11	8.23363e-06	7.98653e-10	0.916	1.05e-14	1.29e-14	9.72e-15	1.92e-05	1.05e-14	FALSE	TRUE	TRUE	TRUE	FALSE	TRUE	0.0496	-3.29	-2.39	3.34	0.894	2.44	-1.46	0.984	1.88	-1.41
85	C3	Trps1	Q925H1	0.756406	2.13035e-09	2.73701e-08	1.84635e-09	0.000606745	2.27563e-08	0.924	1.05e-14	1.29e-14	9.72e-15	0.0483	1.05e-14	FALSE	TRUE	TRUE	TRUE	FALSE	TRUE	0.0496	-3.26	-2.49	3.31	0.775	2.54	-1.48	1.06	1.84	-1.43
86	C3	Fkbp15	Q6P9Q6	0.182705	6.64073e-07	6.71238e-06	2.23914e-07	0.0271551	1.7595e-06	0.813	2.72e-08	4.58e-07	5.9e-07	0.635	2.61e-07	FALSE	TRUE	TRUE	TRUE	FALSE	TRUE	0.366	-2.89	-2.23	3.26	0.664	2.6	-1.56	1.04	1.7	-1.19
87	C3	Tdp1	Q8BJ37	0.703991	1.12153e-09	9.7694e-09	1.3254e-09	0.00107748	1.20314e-08	0.92	1.05e-14	1.29e-14	9.72e-15	0.0835	1.05e-14	FALSE	TRUE	TRUE	TRUE	FALSE	TRUE	-0.0631	-3.62	-2.88	3.56	0.741	2.82	-1.58	1.24	1.98	-1.64
88	C3	Runx1	Q03347	0.655391	3.47196e-11	2.41962e-10	3.03138e-11	0.000164864	2.05106e-10	0.916	1.05e-14	1.29e-14	9.72e-15	0.00939	1.05e-14	FALSE	TRUE	TRUE	TRUE	FALSE	TRUE	0.0496	-3.48	-2.84	3.53	0.639	2.89	-1.62	1.27	1.91	-1.57
89	C3	Satb2	Q8VI24	0.753078	1.49107e-09	8.25675e-09	1.29631e-09	0.00504132	6.99258e-09	0.924	1.05e-14	1.29e-14	9.72e-15	0.302	1.05e-14	FALSE	TRUE	TRUE	TRUE	FALSE	TRUE	0.0496	-3.34	-2.79	3.39	0.553	2.84	-1.57	1.27	1.82	-1.52
90	C3	Supt16h	Q920B9	0.847315	2.40944e-07	2.0472e-06	2.09014e-07	0.0241255	1.71952e-06	0.929	2.68e-10	3.28e-09	4.68e-07	0.615	2.4e-07	FALSE	TRUE	TRUE	TRUE	FALSE	TRUE	0.0496	-3.18	-2.51	3.23	0.67	2.56	-1.46	1.1	1.77	-1.41
91	C3	Smpd2	O70572	0.61461	3.81953e-08	6.27779e-07	5.25459e-08	0.00247374	9.57069e-07	0.913	1.05e-14	5.66e-12	2.24e-09	0.174	2.46e-08	FALSE	TRUE	TRUE	TRUE	FALSE	TRUE	-0.115	-3.4	-2.51	3.29	0.892	2.4	-1.39	1	1.9	-1.51
92	C3	Aplf	Q9D842	0.106681	5.23124e-05	0.000329651	7.4882e-06	0.182837	3.49834e-05	0.741	0.00337	0.00951	0.00242	0.854	0.000938	FALSE	TRUE	TRUE	TRUE	FALSE	TRUE	0.791	-3.05	-2.41	3.84	0.638	3.2	-1.96	1.24	1.88	-1.17
93	C3	Map7d1	A2AJI0	0.0140585	0.00157775	0.00112381	0.206977	0.827774	0.147117	0.298	0.162	0.049	0.831	0.931	0.816	FALSE	FALSE	TRUE	FALSE	FALSE	FALSE	-2.66	-3.87	-4.07	1.2	-0.199	1.4	0.0137	1.42	1.22	-2.65
94	C3	Mecp2	Q9Z2D6	0.659841	3.55421e-12	2.11656e-09	3.19656e-12	3.46218e-09	1.72808e-09	0.917	1.05e-14	1.29e-14	9.72e-15	1.08e-13	1.05e-14	FALSE	TRUE	TRUE	TRUE	TRUE	TRUE	0.0496	-4.48	-2.3	4.53	2.18	2.35	-1.73	0.616	2.8	-1.68
95	C3	Chd7	A2AJK6	0.913711	7.15827e-07	0.0153559	6.54808e-07	1.03866e-05	0.0127359	0.933	3.67e-08	0.444	1.48e-05	3.63e-05	0.502	FALSE	TRUE	FALSE	TRUE	TRUE	FALSE	0.0496	-5.01	-1.31	5.06	3.7	1.36	-1.62	-0.259	3.45	-1.57
96	C4	Fam120b	Q6RI63	0.0211179	0.000204343	0.0294474	8.3821e-06	1.02479e-05	0.8483	0.396	0.0219	0.58	0.00288	3.51e-05	0.915	FALSE	TRUE	FALSE	TRUE	TRUE	FALSE	0.923	-1.94	0.857	2.86	2.79	0.066	-0.962	-0.896	1.9	-0.0394
97	C4	Znf516	Q7TSH3	0.881613	4.54597e-06	0.349647	3.9303e-06	1.21721e-05	0.283431	0.931	1.86e-05	0.882	0.000804	5.38e-05	0.86	FALSE	TRUE	FALSE	TRUE	TRUE	FALSE	0.0496	-2.96	-0.319	3.01	2.65	0.368	-0.858	-0.49	2.16	-0.808
98	C4	Pbx3	O35317	0.650712	1.74843e-10	0.880549	1.48658e-10	1.84577e-10	0.548647	0.916	1.05e-14	0.929	9.72e-15	1.08e-13	0.896	FALSE	TRUE	FALSE	TRUE	TRUE	FALSE	0.0496	-2.9	-0.0164	2.95	2.88	0.066	-0.766	-0.7	2.18	-0.717
99	C4	Col4a2	P08122	0.458906	0.000243456	0.519147	0.000718634	0.000619412	0.920536	0.895	0.0266	0.904	0.231	0.0494	0.919	FALSE	TRUE	FALSE	FALSE	TRUE	FALSE	-0.337	-2.46	-0.292	2.13	2.17	-0.0447	-0.436	-0.481	1.69	-0.773
100	C4	Msantd4	Q91YU3	0.893884	0.000407645	0.13808	0.000336907	0.00472684	0.11108	0.932	0.0463	0.807	0.141	0.29	0.792	FALSE	TRUE	FALSE	FALSE	FALSE	FALSE	0.0496	-1.91	-0.585	1.96	1.32	0.635	-0.66	-0.0252	1.3	-0.611
101	C4	Col4a1	P02463	0.843228	1.06295e-05	0.425533	8.62979e-06	2.60551e-05	0.325833	0.929	0.000154	0.894	0.00301	0.000306	0.869	FALSE	TRUE	FALSE	TRUE	TRUE	FALSE	0.0496	-2.02	-0.203	2.07	1.82	0.253	-0.594	-0.341	1.48	-0.544
102	C4	Polg2	Q9QZM2	0.71072	1.35025e-07	0.54383	1.04326e-07	2.09574e-07	0.33657	0.921	1.25e-11	0.907	3.87e-08	1.62e-12	0.87	FALSE	TRUE	FALSE	TRUE	TRUE	FALSE	0.0496	-1.75	-0.0817	1.8	1.67	0.131	-0.496	-0.364	1.31	-0.446
103	C4	Zeb2	Q9R0G7	0.803401	4.05364e-06	0.161659	3.18908e-06	1.89145e-05	0.107957	0.927	1.36e-05	0.822	0.00054	0.000154	0.79	FALSE	TRUE	FALSE	TRUE	TRUE	FALSE	0.0496	-1.79	-0.294	1.84	1.5	0.343	-0.559	-0.216	1.28	-0.51
104	C4	Zeb1	Q64318	0.886621	0.000188065	0.191719	0.000155198	0.00138196	0.153214	0.932	0.0199	0.838	0.0785	0.102	0.819	FALSE	TRUE	FALSE	FALSE	FALSE	FALSE	0.0496	-1.98	-0.475	2.03	1.5	0.525	-0.65	-0.125	1.38	-0.6
105	C4	Zbtb45	Q52KG4	0.903509	0.000388277	0.227835	0.000326694	0.00263975	0.189284	0.932	0.0441	0.852	0.138	0.185	0.834	FALSE	TRUE	FALSE	FALSE	FALSE	FALSE	0.0496	-2.11	-0.513	2.16	1.6	0.563	-0.693	-0.131	1.47	-0.644
106	C4	Rab39a	Q8BHD0	0.906815	0.000107018	0.0239054	9.20236e-05	0.00516628	0.0195086	0.933	0.00965	0.538	0.0506	0.307	0.576	FALSE	TRUE	FALSE	FALSE	FALSE	FALSE	0.0496	-2.59	-1.1	2.64	1.48	1.15	-0.96	0.194	1.68	-0.91
107	C4	Tmed9	Q99KF1	0.0188962	0.0022938	0.172235	4.85193e-05	0.0259527	0.00171378	0.369	0.214	0.828	0.0271	0.628	0.155	FALSE	FALSE	FALSE	TRUE	FALSE	FALSE	0.985	-1.44	-0.516	2.42	0.92	1.5	-1.23	0.274	1.19	-0.242
108	C4	Myo9a	Q8C170	0.00216537	0.000614803	0.00149231	4.66244e-06	0.564344	8.40142e-06	0.0562	0.0688	0.0676	0.00109	0.916	3.41e-05	FALSE	FALSE	FALSE	TRUE	FALSE	TRUE	1.05	-1.26	-1.11	2.3	0.151	2.15	-1.37	0.777	0.927	-0.329
109	C4	Osmr	O70458	0.0439741	0.00196952	0.00125659	7.88553e-05	0.775621	5.52355e-05	0.573	0.192	0.0559	0.0439	0.929	0.0022	FALSE	FALSE	FALSE	TRUE	FALSE	TRUE	0.745	-1.35	-1.45	2.1	-0.0944	2.19	-1.26	0.933	0.839	-0.513
110	C4	Arhgef40	Q3UPH7	2.79168e-06	2.83537e-05	0.00777921	1.53901e-08	0.00254125	1.90212e-07	1.91e-10	0.00118	0.296	4.57e-12	0.179	8.55e-12	TRUE	TRUE	FALSE	TRUE	FALSE	TRUE	1.5	-1.15	-0.521	2.65	0.628	2.03	-1.55	0.479	1.11	-0.0414
111	C4	Hmga2	P52927	0.972544	2.33377e-05	0.00119213	2.24413e-05	0.0132057	0.00113042	0.936	0.000811	0.0526	0.0112	0.502	0.106	FALSE	TRUE	FALSE	TRUE	FALSE	FALSE	0.00967	-2.07	-1.24	2.08	0.829	1.25	-0.835	0.415	1.24	-0.825
112	C4	Rfc4	Q99J62	0.0186744	1.38409e-07	2.54138e-05	2.35782e-08	0.000154244	1.58024e-06	0.366	1.43e-11	3.54e-05	4.91e-11	0.00855	1.76e-07	FALSE	TRUE	TRUE	TRUE	FALSE	TRUE	0.409	-1.95	-1.08	2.36	0.867	1.49	-1.06	0.427	1.29	-0.656
113	C4	Rfc3	Q8R323	0.112571	1.25199e-07	3.82487e-06	4.08388e-08	0.00171862	8.28334e-07	0.75	8.13e-12	5.26e-08	7.16e-10	0.124	1.35e-08	FALSE	TRUE	TRUE	TRUE	FALSE	TRUE	0.252	-1.97	-1.35	2.22	0.62	1.6	-1.02	0.582	1.2	-0.766
114	C4	Rpa2	Q62193	0.0101853	4.14376e-07	5.64529e-06	4.69127e-08	0.0131727	3.68799e-07	0.237	3.56e-09	2.48e-07	1.35e-09	0.501	3.12e-10	FALSE	TRUE	TRUE	TRUE	FALSE	TRUE	0.518	-1.95	-1.45	2.46	0.493	1.97	-1.24	0.733	1.23	-0.72
115	C4	Rfc1	P35601	0.0367458	0.000194313	0.00339854	1.12862e-05	0.0800148	0.000106323	0.531	0.0207	0.148	0.00446	0.782	0.00641	FALSE	TRUE	FALSE	TRUE	FALSE	TRUE	0.624	-1.5	-0.993	2.12	0.504	1.62	-1.09	0.527	1.03	-0.467
116	C4	Ptprk	P35822	0.147584	7.07998e-05	0.000530894	1.19412e-05	0.159634	6.65718e-05	0.787	0.00541	0.0195	0.00482	0.844	0.00303	FALSE	TRUE	TRUE	TRUE	FALSE	TRUE	0.453	-1.9	-1.46	2.35	0.439	1.91	-1.18	0.734	1.17	-0.727
117	C4	Kmt2d	Q6PDK2	0.794006	8.35661e-07	3.20321e-06	6.72711e-07	0.154477	2.50441e-06	0.926	6.73e-08	2.49e-08	1.59e-05	0.841	9.11e-07	FALSE	TRUE	TRUE	TRUE	FALSE	TRUE	0.0496	-2.04	-1.76	2.09	0.285	1.81	-0.987	0.82	1.11	-0.938
118	C4	H2bc12	P10853	0.99003	1.64677e-07	2.84146e-07	1.63212e-07	0.464402	2.81479e-07	0.937	3.66e-11	2.49e-14	1.98e-07	0.907	7.53e-11	FALSE	TRUE	TRUE	TRUE	FALSE	TRUE	0.00186	-1.91	-1.8	1.91	0.11	1.8	-0.93	0.873	0.984	-0.928
119	C4	Efr3a	Q8BG67	0.699965	5.51363e-08	4.03602e-08	4.31335e-08	0.624071	3.1809e-08	0.92	4.05e-14	1.29e-14	9.17e-10	0.92	1.05e-14	FALSE	TRUE	TRUE	TRUE	FALSE	TRUE	0.0496	-1.86	-1.92	1.91	-0.0632	1.97	-0.981	0.988	0.925	-0.932
120	C4	Tor4a	Q8BH02	0.785204	1.30875e-06	4.99669e-07	1.03345e-06	0.264898	4.02807e-07	0.926	3.55e-07	1.36e-12	4.67e-05	0.878	4.85e-10	FALSE	TRUE	TRUE	TRUE	FALSE	TRUE	0.0496	-1.86	-2.07	1.91	-0.209	2.12	-1.02	1.1	0.891	-0.971
121	C4	Chmp2a	Q9DB34	0.776047	3.37762e-07	6.9659e-07	2.71997e-07	0.372817	5.52293e-07	0.925	1.38e-09	1.05e-11	1.11e-06	0.897	2.19e-09	FALSE	TRUE	TRUE	TRUE	FALSE	TRUE	0.0495	-2.07	-1.91	2.12	0.158	1.96	-1.03	0.927	1.09	-0.982
122	C4	Stat4	P42228	0.820831	9.26762e-07	1.73081e-05	7.66261e-07	0.0116211	1.3493e-05	0.928	9.99e-08	1.15e-05	2.21e-05	0.476	0.000113	FALSE	TRUE	TRUE	TRUE	FALSE	TRUE	0.0496	-2.33	-1.67	2.38	0.661	1.72	-1.04	0.681	1.34	-0.987
123	C4	Creg1	O88668	0.940651	1.17061e-06	6.88641e-06	1.09778e-06	0.0827164	6.38369e-06	0.934	2.38e-07	5.01e-07	5.41e-05	0.785	1.61e-05	FALSE	TRUE	TRUE	TRUE	FALSE	TRUE	0.0115	-1.6	-1.31	1.61	0.291	1.32	-0.736	0.585	0.876	-0.725
124	C4	Twnk	Q8CIW5	0.79409	3.4128e-06	2.08501e-05	2.66469e-06	0.105202	1.55805e-05	0.926	8.36e-06	1.99e-05	0.000382	0.809	0.00016	FALSE	TRUE	TRUE	TRUE	FALSE	TRUE	0.0496	-1.75	-1.41	1.79	0.33	1.46	-0.827	0.637	0.968	-0.778
125	C4	Pdcd6ip	Q9WU78	0.817681	0.000106345	0.00156866	0.000143975	0.0837339	0.00226433	0.928	0.00956	0.0712	0.0741	0.786	0.194	FALSE	TRUE	FALSE	FALSE	FALSE	FALSE	-0.0667	-1.77	-1.22	1.7	0.543	1.16	-0.698	0.46	1	-0.765
126	C4	Nisch	Q80TM9	0.000357954	4.18051e-07	4.92281e-06	1.34198e-08	0.017031	7.34622e-08	0.00365	3.71e-09	1.47e-07	2.03e-12	0.552	2.06e-14	FALSE	TRUE	FALSE	TRUE	FALSE	TRUE	0.458	-1.02	-0.774	1.48	0.246	1.23	-0.792	0.44	0.686	-0.334
127	C4	Rcn2	Q8BP92	0.00808487	1.04299e-05	2.79322e-05	5.29819e-07	0.383913	1.10866e-06	0.202	0.000148	4.62e-05	8.33e-06	0.898	4.45e-08	FALSE	TRUE	FALSE	TRUE	FALSE	TRUE	0.408	-1.02	-0.908	1.43	0.112	1.32	-0.788	0.528	0.64	-0.38
128	C4	Malrd1	A2AJX4	0.0205768	0.000202823	0.00174188	8.20606e-06	0.166111	4.18061e-05	0.39	0.0217	0.0793	0.00279	0.847	0.00133	FALSE	TRUE	FALSE	TRUE	FALSE	TRUE	0.495	-1.03	-0.767	1.53	0.268	1.26	-0.822	0.44	0.708	-0.327
129	C4	Arid1b	E9Q4N7	0.00042262	0.000253465	0.00415343	9.91329e-07	0.0902629	5.37324e-06	0.00494	0.0278	0.179	4.22e-05	0.794	1.01e-05	FALSE	FALSE	FALSE	TRUE	FALSE	TRUE	0.784	-0.84	-0.558	1.62	0.282	1.34	-0.938	0.405	0.686	-0.153
130	C4	Lemd3	Q9WU40	0.0116825	0.000509671	0.0200388	1.15572e-05	0.0431042	0.000176711	0.258	0.0577	0.501	0.00461	0.706	0.0129	FALSE	FALSE	FALSE	TRUE	FALSE	TRUE	0.778	-1.28	-0.698	2.06	0.584	1.48	-1.08	0.397	0.981	-0.3
131	C4	Prkdc	P97313	0.707172	1.25368e-07	2.70082e-06	9.67268e-08	0.00310308	1.9081e-06	0.92	8.19e-12	1.18e-08	2.9e-08	0.211	3.51e-07	FALSE	TRUE	TRUE	TRUE	FALSE	TRUE	0.0496	-1.74	-1.24	1.79	0.501	1.29	-0.784	0.508	1.01	-0.734
132	C4	Rpa1	Q8VEE4	0.404113	5.64028e-08	1.86837e-06	3.31006e-08	0.000889202	8.89352e-07	0.886	5e-14	2.12e-09	2.66e-10	0.0701	1.82e-08	FALSE	TRUE	TRUE	TRUE	FALSE	TRUE	0.101	-1.72	-1.17	1.82	0.548	1.27	-0.799	0.474	1.02	-0.697
133	C4	Rfc5	Q9D0F6	0.0566178	1.64002e-07	6.24346e-06	4.01892e-08	0.00143952	8.91068e-07	0.627	3.58e-11	3.56e-07	6.67e-10	0.106	1.83e-08	FALSE	TRUE	TRUE	TRUE	FALSE	TRUE	0.283	-1.73	-1.15	2.01	0.575	1.43	-0.932	0.503	1.08	-0.649
134	C4	Fn1	P11276	0.00122721	1.57325e-08	8.10443e-07	1.70565e-09	0.000170507	3.51762e-08	0.027	1.05e-14	2.55e-11	9.72e-15	0.00984	1.05e-14	FALSE	TRUE	TRUE	TRUE	FALSE	TRUE	0.431	-1.62	-1.06	2.05	0.564	1.49	-0.994	0.496	1.06	-0.563
135	C4	Rpa3	Q9CQ71	0.258278	1.14127e-07	1.41387e-06	5.24565e-08	0.00813131	5.28756e-07	0.849	4.78e-12	5.28e-10	2.22e-09	0.401	1.8e-09	FALSE	TRUE	TRUE	TRUE	FALSE	TRUE	0.158	-1.8	-1.37	1.96	0.435	1.53	-0.911	0.615	1.05	-0.753
136	C4	Cpeb4	Q7TN98	0.0202315	2.60914e-06	8.40551e-05	2.71822e-07	0.00875946	4.14764e-06	0.386	3.75e-06	0.000714	1.11e-06	0.417	4.67e-06	FALSE	TRUE	FALSE	TRUE	FALSE	TRUE	0.389	-1.36	-0.906	1.75	0.459	1.29	-0.859	0.435	0.894	-0.47
137	C4	Pcmtd1	P59913	0.068288	5.11e-06	8.84603e-05	8.2623e-07	0.0272675	8.79059e-06	0.664	2.53e-05	0.000796	2.67e-05	0.636	3.83e-05	FALSE	TRUE	FALSE	TRUE	FALSE	TRUE	0.255	-1.12	-0.797	1.37	0.323	1.05	-0.67	0.382	0.704	-0.416
138	C4	Tmpo.1	Q61033	0.0219698	7.50703e-07	0.000127935	1.02002e-07	0.000545159	5.9992e-06	0.406	4.43e-08	0.00168	3.56e-08	0.0431	1.36e-05	FALSE	TRUE	FALSE	TRUE	FALSE	FALSE	0.301	-1.24	-0.678	1.54	0.559	0.979	-0.705	0.274	0.834	-0.403
139	C4	Rfc2	Q9WUK4	0.0361281	7.377e-07	3.75287e-05	1.22468e-07	0.00239114	3.044e-06	0.527	4.13e-08	0.000104	7.11e-08	0.169	1.74e-06	FALSE	TRUE	FALSE	TRUE	FALSE	TRUE	0.281	-1.29	-0.823	1.57	0.47	1.1	-0.74	0.364	0.834	-0.459
140	C4	Nf2	P46662	0.228392	0.000137296	0.00152961	2.9017e-05	0.118877	0.000240468	0.837	0.0135	0.0694	0.0153	0.82	0.0193	FALSE	TRUE	FALSE	TRUE	FALSE	TRUE	0.255	-1.2	-0.865	1.46	0.339	1.12	-0.709	0.412	0.751	-0.454
141	C4	Ash2l	Q91X20	0.954194	0.000219004	0.00523137	0.00023703	0.0596721	0.00576035	0.935	0.0237	0.219	0.108	0.748	0.355	FALSE	TRUE	FALSE	FALSE	FALSE	FALSE	-0.0244	-2.37	-1.49	2.34	0.883	1.46	-0.945	0.516	1.4	-0.97
142	C4	Nfyc	P70353	0.840529	1.12354e-06	0.0169159	9.45803e-07	1.74607e-05	0.0119475	0.929	2.05e-07	0.465	3.76e-05	0.00013	0.491	FALSE	TRUE	FALSE	TRUE	TRUE	FALSE	0.0496	-2.57	-0.691	2.62	1.88	0.741	-0.852	-0.111	1.76	-0.802
143	C4	Nfrkb	Q6PIJ4	0.889823	1.19086e-05	0.0107585	1.02722e-05	0.000569716	0.00848852	0.932	0.0002	0.366	0.0039	0.0452	0.428	FALSE	TRUE	FALSE	TRUE	TRUE	FALSE	0.0496	-2.85	-1.1	2.9	1.75	1.15	-1.02	0.123	1.88	-0.975
144	C4	Cux1	P53564	0.25271	4.29562e-05	0.00514502	0.000195703	0.00682928	0.039426	0.847	0.00242	0.216	0.0934	0.365	0.68	FALSE	TRUE	FALSE	FALSE	FALSE	FALSE	-0.407	-2.35	-1.2	1.94	1.14	0.796	-0.582	0.213	1.36	-0.989
145	C4	Naif1	Q6PFD7	0.739755	1.3173e-08	3.41131e-06	1.09612e-08	1.63117e-05	2.49133e-06	0.923	1.05e-14	3.24e-08	5.76e-13	0.000112	8.95e-07	FALSE	TRUE	TRUE	TRUE	TRUE	TRUE	0.0496	-2.51	-1.37	2.56	1.14	1.42	-1.01	0.412	1.55	-0.958
146	C4	Q8K2W9	Q8K2W9	0.728087	1.29375e-08	4.56823e-06	1.06773e-08	1.13549e-05	3.25885e-06	0.922	1.05e-14	1.09e-07	4.88e-13	4.52e-05	2.16e-06	FALSE	TRUE	TRUE	TRUE	TRUE	TRUE	0.0496	-2.41	-1.27	2.45	1.14	1.32	-0.955	0.36	1.5	-0.905
147	C4	Clock	O08785	0.653246	4.23256e-10	1.83908e-07	3.54939e-10	4.46629e-07	1.33327e-07	0.916	1.05e-14	1.29e-14	9.72e-15	1.34e-10	1e-12	FALSE	TRUE	TRUE	TRUE	TRUE	TRUE	0.0496	-2.66	-1.4	2.71	1.27	1.45	-1.05	0.394	1.66	-1
148	C4	Tcf20	Q9EPQ8	0.678265	6.48738e-09	7.89188e-06	5.23868e-09	1.88172e-06	5.17087e-06	0.918	1.05e-14	8.25e-07	9.72e-15	1.11e-07	9.02e-06	FALSE	TRUE	FALSE	TRUE	TRUE	TRUE	0.0496	-2.17	-0.995	2.22	1.17	1.04	-0.827	0.217	1.39	-0.778
149	C4	Tmed5	Q9CXE7	0.634513	5.34074e-07	0.000371827	3.66374e-07	0.000104751	0.000190967	0.915	1.08e-08	0.0115	2.81e-06	0.00462	0.0143	FALSE	TRUE	TRUE	TRUE	TRUE	TRUE	0.0975	-2.31	-1.06	2.41	1.25	1.16	-0.915	0.242	1.49	-0.818
150	C4	Cobll1	Q3UMF0	0.0722031	3.00199e-05	0.015084	3.73295e-06	0.00148588	0.000623586	0.675	0.00131	0.44	0.000731	0.109	0.058	FALSE	TRUE	FALSE	TRUE	FALSE	FALSE	0.392	-1.43	-0.573	1.82	0.852	0.966	-0.794	0.172	1.02	-0.402
151	C4	Colgalt1	Q8K297	0.247131	5.75629e-06	0.00230192	2.06554e-05	0.000796933	0.0172938	0.845	3.43e-05	0.103	0.0101	0.0629	0.556	FALSE	TRUE	FALSE	TRUE	FALSE	FALSE	-0.218	-1.57	-0.725	1.36	0.849	0.507	-0.411	0.0959	0.945	-0.629
152	C4	Top3a	O70157	0.790788	2.93045e-06	0.000140982	2.28692e-06	0.00550548	9.95892e-05	0.926	5.35e-06	0.00203	0.000282	0.32	0.00581	FALSE	TRUE	TRUE	TRUE	FALSE	TRUE	0.0496	-1.75	-1.1	1.8	0.646	1.15	-0.749	0.401	1.05	-0.699
153	C4	Paxip1	Q6NZQ4	0.887394	0.000332284	0.0113148	0.000272261	0.0456746	0.00887763	0.932	0.0373	0.377	0.12	0.714	0.436	FALSE	TRUE	FALSE	FALSE	FALSE	FALSE	0.0496	-1.85	-1.06	1.9	0.782	1.11	-0.765	0.349	1.13	-0.715
154	C4	Vps37b	Q8R0J7	0.801786	1.0568e-05	0.0162865	8.11662e-06	0.000342234	0.010559	0.927	0.000152	0.457	0.00274	0.0247	0.468	FALSE	TRUE	FALSE	TRUE	TRUE	FALSE	0.0496	-1.59	-0.558	1.64	1.04	0.607	-0.575	0.0323	1.07	-0.525
155	C4	Stx8	O88983	0.819941	0.000173854	0.0126996	0.000128324	0.0180404	0.00859254	0.928	0.0182	0.402	0.0675	0.562	0.43	FALSE	TRUE	FALSE	FALSE	FALSE	FALSE	0.0496	-1.25	-0.647	1.3	0.603	0.696	-0.511	0.185	0.788	-0.462
156	C4	Nacc1	Q7TSZ8	0.407398	0.000238977	0.019082	0.000809067	0.0179643	0.0817052	0.887	0.0261	0.491	0.247	0.562	0.763	FALSE	TRUE	FALSE	FALSE	FALSE	FALSE	-0.228	-1.49	-0.741	1.26	0.75	0.512	-0.386	0.126	0.876	-0.615
157	C4	Ctbp1	O88712	0.226063	0.000201892	0.00378174	0.00126718	0.075187	0.032545	0.836	0.0216	0.164	0.309	0.775	0.653	FALSE	TRUE	FALSE	FALSE	FALSE	FALSE	-0.277	-1.24	-0.81	0.96	0.427	0.534	-0.304	0.229	0.656	-0.581
158	C4	Smarca5	Q91ZW3	0.0181191	0.000123487	0.206379	5.22417e-06	0.000791758	0.00198455	0.359	0.0117	0.844	0.00134	0.0625	0.175	FALSE	FALSE	FALSE	TRUE	FALSE	FALSE	0.424	-0.919	-0.202	1.34	0.717	0.626	-0.598	0.0279	0.745	-0.174
159	C4	Gatad2b	Q8VHR5	0.0225629	4.3699e-06	0.012836	4.31802e-07	0.000126551	0.000208877	0.413	1.68e-05	0.404	4.62e-06	0.00632	0.0161	FALSE	TRUE	FALSE	TRUE	FALSE	FALSE	0.301	-1.02	-0.338	1.32	0.681	0.639	-0.565	0.0738	0.755	-0.264
160	C4	Ruvbl2	Q9WTM5	0.0443442	1.88995e-07	0.000418991	4.15888e-08	1.84254e-05	2.3315e-05	0.574	7.68e-11	0.0138	7.76e-10	0.000146	0.000397	FALSE	TRUE	FALSE	TRUE	FALSE	FALSE	0.187	-1.05	-0.424	1.24	0.628	0.611	-0.509	0.102	0.73	-0.322
161	C4	Mycbp	Q9EQS3	0.938697	5.83812e-05	0.00357109	5.31162e-05	0.0153251	0.0031479	0.934	0.00402	0.155	0.0298	0.531	0.247	FALSE	TRUE	FALSE	TRUE	FALSE	FALSE	0.0126	-1.08	-0.612	1.1	0.471	0.625	-0.433	0.192	0.662	-0.421
162	C4	Sox2	P48432	0.802996	9.32159e-05	0.0119109	6.79377e-05	0.00851037	0.00776911	0.927	0.00793	0.388	0.0382	0.411	0.411	FALSE	TRUE	FALSE	TRUE	FALSE	FALSE	0.0445	-1.11	-0.536	1.15	0.571	0.58	-0.444	0.136	0.707	-0.399
163	C4	Kctd2	Q8CEZ0	0.0535996	8.39673e-05	0.00227767	7.27584e-06	0.0409463	0.000102588	0.616	0.0069	0.102	0.00232	0.699	0.00607	FALSE	FALSE	FALSE	TRUE	FALSE	FALSE	0.319	-0.937	-0.595	1.26	0.342	0.914	-0.622	0.292	0.634	-0.303
164	C4	Arfgap1	Q9EPJ9	0.141261	4.04283e-05	9.72301e-05	0.000307026	0.485106	0.000863327	0.782	0.00219	0.00097	0.132	0.909	0.0809	FALSE	TRUE	TRUE	FALSE	FALSE	FALSE	-0.264	-1.17	-1.05	0.903	0.12	0.783	-0.355	0.428	0.547	-0.62
165	C4	Znf219	Q6IQX8	0.501592	4.36939e-05	0.00048596	1.98088e-05	0.0928239	0.000186772	0.901	0.00248	0.0172	0.00957	0.797	0.0139	FALSE	TRUE	FALSE	TRUE	FALSE	FALSE	0.101	-1.02	-0.747	1.12	0.271	0.848	-0.517	0.331	0.602	-0.416
166	C4	Pals1	Q9JLB2	0.466993	2.65123e-06	3.23317e-05	5.4094e-06	0.0348651	7.94506e-05	0.896	3.94e-06	6.94e-05	0.00142	0.675	0.00408	FALSE	TRUE	FALSE	TRUE	FALSE	FALSE	-0.0896	-1.15	-0.86	1.06	0.29	0.77	-0.435	0.335	0.625	-0.525
167	C4	Chmp1a	Q921W0	0.864968	2.38824e-05	0.000177096	2.90557e-05	0.129991	0.000223313	0.93	0.000848	0.00319	0.0154	0.827	0.0176	FALSE	TRUE	FALSE	TRUE	FALSE	FALSE	-0.026	-1.12	-0.875	1.1	0.246	0.849	-0.48	0.369	0.616	-0.506
168	C4	Tcf4	Q60722	0.664194	3.82996e-06	0.00010286	2.53127e-06	0.0133673	5.92607e-05	0.917	1.16e-05	0.00109	0.000346	0.504	0.00247	FALSE	TRUE	FALSE	TRUE	FALSE	FALSE	0.0496	-1.03	-0.698	1.08	0.334	0.747	-0.47	0.278	0.612	-0.42
169	C4	Loxl2	P58022	0.781363	5.8947e-05	7.59579e-05	4.20208e-05	0.839158	5.37581e-05	0.925	0.00409	0.000571	0.0232	0.932	0.00209	FALSE	TRUE	TRUE	TRUE	FALSE	TRUE	0.0496	-1.17	-1.14	1.22	0.0362	1.19	-0.615	0.572	0.608	-0.565
170	C4	Ino80b	Q99PT3	0.176297	2.1432e-06	1.80427e-05	8.59739e-06	0.0565607	9.91695e-05	0.809	1.99e-06	1.31e-05	0.00299	0.742	0.00577	FALSE	TRUE	TRUE	TRUE	FALSE	FALSE	-0.205	-1.4	-1.09	1.19	0.304	0.89	-0.47	0.42	0.724	-0.675
171	C4	Vps4a	Q8VEJ9	0.649807	1.91544e-07	9.49389e-06	1.38214e-07	0.0010709	5.93341e-06	0.916	8.23e-11	1.58e-06	1.1e-07	0.0831	1.32e-05	FALSE	TRUE	FALSE	TRUE	FALSE	FALSE	0.0489	-1.36	-0.876	1.4	0.48	0.925	-0.594	0.33	0.81	-0.545
172	C4	Foxc1	Q61572	0.755159	1.55867e-05	0.917779	1.11084e-05	1.74716e-05	0.67887	0.924	0.000363	0.931	0.00436	0.00013	0.905	FALSE	TRUE	FALSE	TRUE	TRUE	FALSE	0.0496	-1.22	-0.0164	1.27	1.21	0.066	-0.347	-0.282	0.927	-0.298
173	C4	Gnpnat1	Q9JK38	0.740166	1.2764e-05	0.00758018	1.83918e-05	0.000852076	0.0133961	0.923	0.000234	0.291	0.00867	0.0672	0.511	FALSE	TRUE	FALSE	TRUE	FALSE	FALSE	-0.0554	-1.32	-0.545	1.26	0.771	0.49	-0.424	0.066	0.837	-0.479
174	C4	Gli3	Q61602	0.385374	0.000229056	0.320169	7.14458e-05	0.00101067	0.0797953	0.883	0.0249	0.876	0.04	0.0789	0.761	FALSE	TRUE	FALSE	TRUE	FALSE	FALSE	0.226	-1.42	-0.261	1.64	1.15	0.487	-0.589	-0.102	1.05	-0.363
175	C4	Iap	P03975	0.786743	3.41278e-08	0.00021836	2.89469e-08	2.18495e-06	0.00015132	0.926	1.05e-14	0.00472	1.37e-10	1.98e-07	0.0104	FALSE	TRUE	FALSE	TRUE	TRUE	FALSE	0.0334	-1.88	-0.688	1.92	1.19	0.721	-0.667	0.0537	1.25	-0.634
176	C4	Meis2	P97367	0.727881	2.07794e-07	0.000136059	1.6144e-07	5.57063e-05	8.64753e-05	0.922	1.26e-10	0.00189	1.9e-07	0.00157	0.00467	FALSE	TRUE	FALSE	TRUE	FALSE	FALSE	0.0496	-1.78	-0.842	1.83	0.941	0.891	-0.693	0.198	1.14	-0.644
177	C4	Cux1.1	P70403	0.491758	9.32763e-05	0.0403736	0.000235651	0.00263564	0.130795	0.899	0.00794	0.638	0.107	0.184	0.806	FALSE	TRUE	FALSE	FALSE	FALSE	FALSE	-0.188	-1.67	-0.621	1.49	1.05	0.433	-0.433	0.000242	1.05	-0.621
178	C4	Thoc6	Q5U4D9	0.10024	0.000771231	0.00052929	0.0137631	0.800151	0.00890578	0.732	0.0857	0.0195	0.628	0.93	0.437	FALSE	FALSE	TRUE	FALSE	FALSE	FALSE	-0.368	-0.976	-1.03	0.608	-0.0527	0.661	-0.225	0.436	0.383	-0.593
179	C4	Znf22	Q9ERU3	0.000470544	9.14131e-05	6.71722e-05	0.247171	0.807744	0.170221	0.00593	0.00773	0.000432	0.839	0.93	0.827	FALSE	FALSE	TRUE	FALSE	FALSE	FALSE	-0.798	-0.988	-1.03	0.19	-0.0386	0.229	0.0946	0.324	0.285	-0.703
180	C4	Ccdc80	Q8R2G6	0.427065	0.000220812	0.000102062	0.000703091	0.565919	0.000303474	0.89	0.0239	0.00107	0.228	0.916	0.0253	FALSE	TRUE	TRUE	FALSE	FALSE	TRUE	-0.233	-1.6	-1.77	1.37	-0.167	1.54	-0.669	0.869	0.702	-0.902
181	C4	Pbxip1	Q3TVI8	0.0457103	4.01717e-05	9.17638e-07	0.000811968	0.00333009	7.34458e-06	0.581	0.00217	5.16e-11	0.247	0.224	2.37e-05	FALSE	TRUE	TRUE	FALSE	FALSE	TRUE	-0.365	-1.13	-1.74	0.761	-0.615	1.38	-0.443	0.933	0.318	-0.808
182	C4	Chmp3	Q9CQ10	0.00638135	3.3087e-06	6.44034e-06	0.000148704	0.503848	0.000378423	0.167	7.65e-06	3.97e-07	0.076	0.911	0.0331	FALSE	TRUE	TRUE	FALSE	FALSE	FALSE	-0.559	-1.53	-1.42	0.971	0.112	0.859	-0.317	0.541	0.653	-0.877
183	C4	Tnrc6a	Q3UHK8	0.0138117	0.0675191	0.00047282	0.369021	0.0116656	0.0571125	0.294	0.73	0.0165	0.858	0.476	0.725	FALSE	FALSE	TRUE	FALSE	FALSE	FALSE	-2.14	-1.46	-3.67	-0.671	-2.21	1.54	0.317	1.85	-0.353	-1.82
184	C5	Tgm1	Q9JLF6	0.000592562	0.00766922	0.000666931	0.131335	0.149328	0.936465	0.00861	0.416	0.0265	0.807	0.839	0.919	TRUE	FALSE	TRUE	FALSE	FALSE	FALSE	4.03	2.7	3.97	1.33	1.26	0.066	-1.36	-1.29	-0.0278	2.68
185	C5	Dkc1	Q9ESX5	0.000282908	0.00357325	0.000340755	0.119594	0.148082	0.895042	0.00228	0.284	0.01	0.802	0.838	0.917	TRUE	FALSE	TRUE	FALSE	FALSE	FALSE	2.69	1.86	2.63	0.832	0.766	0.066	-0.898	-0.832	-0.066	1.8
186	C5	Fga	E9PV24	0.00144322	0.0297789	0.629473	0.0942729	0.0687336	0.00313901	0.0334	0.632	0.914	0.787	0.765	0.246	TRUE	FALSE	FALSE	FALSE	FALSE	FALSE	1.66	0.958	0.188	0.698	-0.771	1.47	-0.956	0.513	-0.258	0.701
187	C5	Hnrnpa0	Q9CX86	0.000649834	0.81245	0.322205	0.000458428	0.228006	0.00318164	0.00999	0.901	0.877	0.175	0.869	0.249	TRUE	FALSE	FALSE	FALSE	FALSE	FALSE	2.12	-0.105	0.447	2.22	0.552	1.67	-1.5	0.168	0.719	0.615
188	C5	Vkorc1	Q9CRC0	7.33143e-05	0.166157	0.773548	1.33359e-05	0.258114	5.12931e-05	9.46e-05	0.81	0.924	0.00558	0.876	0.00193	TRUE	FALSE	FALSE	TRUE	FALSE	TRUE	2.07	-0.473	-0.0934	2.55	0.379	2.17	-1.7	0.47	0.85	0.377
189	C5	Vkorc1l1	Q6TEK5	0.00140169	0.414806	0.782183	0.000403476	0.283197	0.0021732	0.0322	0.868	0.924	0.161	0.882	0.188	TRUE	FALSE	FALSE	FALSE	FALSE	FALSE	1.62	-0.313	0.104	1.94	0.417	1.52	-1.27	0.249	0.667	0.354
190	C5	Arid1a	A2BH40	1.51673e-06	0.0137373	0.0436548	1.49431e-07	0.509698	2.42498e-07	4.72e-12	0.515	0.652	1.45e-07	0.912	3.39e-11	TRUE	FALSE	FALSE	TRUE	FALSE	TRUE	1.93	-0.56	-0.432	2.49	0.128	2.36	-1.69	0.666	0.794	0.234
191	C5	Gna14	P30677	4.83436e-08	0.000441204	0.078121	2.97032e-09	0.00927526	1.53265e-08	3.6e-14	0.0502	0.74	9.72e-15	0.429	1.05e-14	TRUE	FALSE	FALSE	TRUE	FALSE	TRUE	1.93	-0.666	-0.252	2.59	0.414	2.18	-1.68	0.504	0.918	0.252
192	C5	Aldh1l1	Q8R0Y6	1.27973e-05	0.0450333	0.346388	1.43573e-06	0.220184	4.72701e-06	2.59e-07	0.685	0.881	0.000102	0.866	6.94e-06	TRUE	FALSE	FALSE	TRUE	FALSE	TRUE	1.5	-0.426	-0.183	1.93	0.243	1.68	-1.28	0.406	0.649	0.223
193	C5	Ubtf	P25976	9.4169e-07	0.00204797	0.438046	4.81669e-08	0.00751974	4.92843e-07	2.05e-13	0.197	0.895	1.52e-09	0.385	1.29e-09	TRUE	FALSE	FALSE	TRUE	FALSE	TRUE	1.59	-0.607	-0.118	2.2	0.49	1.71	-1.37	0.333	0.823	0.216
194	C5	Wfs1	P56695	3.25518e-06	0.000153451	0.0020447	3.77894e-08	0.100889	1.20197e-07	4.37e-10	0.0156	0.0926	5.03e-10	0.805	5.22e-13	TRUE	FALSE	FALSE	TRUE	FALSE	TRUE	1.32	-0.83	-0.579	2.15	0.251	1.9	-1.34	0.556	0.807	-0.0232
195	C5	Camsap3	Q80VC9	3.63997e-06	0.00262261	0.00499396	1.45353e-07	0.696669	1.9242e-07	7.78e-10	0.234	0.21	1.32e-07	0.925	9.13e-12	TRUE	FALSE	FALSE	TRUE	FALSE	TRUE	1.36	-0.583	-0.525	1.94	0.0583	1.89	-1.3	0.588	0.646	0.0633
196	C5	Abca1	P41233	0.000598038	0.390507	0.840683	0.000173541	0.504938	0.000445556	0.00873	0.864	0.927	0.0854	0.911	0.0399	TRUE	FALSE	FALSE	FALSE	FALSE	TRUE	1.11	-0.199	-0.0457	1.31	0.153	1.15	-0.891	0.261	0.414	0.215
197	C5	Vps13c	Q8BX70	0.000394588	0.734142	0.430778	0.00024413	0.646991	0.000131037	0.00437	0.896	0.894	0.111	0.922	0.00861	TRUE	FALSE	FALSE	FALSE	FALSE	TRUE	1.41	-0.0931	-0.219	1.5	-0.126	1.63	-1.13	0.493	0.367	0.274
198	C5	Kif16b	B1AVY7	0.000343277	0.932796	0.477879	0.000304688	0.429344	0.000991563	0.00337	0.907	0.9	0.131	0.904	0.0933	TRUE	FALSE	FALSE	FALSE	FALSE	FALSE	1.74	-0.028	0.239	1.77	0.267	1.51	-1.26	0.25	0.517	0.489
199	C5	Glipr2	Q9CYL5	3.68207e-07	0.104592	0.0402013	1.0351e-07	0.0020955	2.61439e-06	3.6e-14	0.772	0.638	3.76e-08	0.15	1.05e-06	TRUE	FALSE	FALSE	TRUE	FALSE	TRUE	1.7	-0.252	0.333	1.96	0.585	1.37	-1.26	0.113	0.698	0.446
200	C5	Tanc1	Q0VGY8	0.00240605	0.128449	0.0251966	0.00021474	0.349996	6.16673e-05	0.0634	0.789	0.549	0.1	0.893	0.00265	FALSE	FALSE	FALSE	FALSE	FALSE	TRUE	0.719	-0.294	-0.467	1.01	-0.174	1.19	-0.73	0.457	0.283	-0.0104
201	C5	Nupr1	Q9WTK0	0.00796424	0.0402615	0.00591125	0.000225256	0.280218	5.30119e-05	0.2	0.671	0.241	0.104	0.881	0.00204	FALSE	FALSE	FALSE	FALSE	FALSE	TRUE	0.504	-0.358	-0.531	0.862	-0.173	1.03	-0.6	0.435	0.262	-0.0963
202	C5	Adam19	O35674	0.00135574	0.215106	0.306989	0.000204833	0.809218	0.0002862	0.0308	0.828	0.873	0.0966	0.931	0.0237	FALSE	FALSE	FALSE	FALSE	FALSE	TRUE	0.823	-0.246	-0.2	1.07	0.046	1.02	-0.728	0.294	0.34	0.0943
203	C5	Ncoa3	O09000	0.000587655	0.0925775	0.340893	5.10241e-05	0.408251	0.000149358	0.0085	0.761	0.88	0.0286	0.901	0.0102	TRUE	FALSE	FALSE	TRUE	FALSE	TRUE	1.07	-0.4	-0.215	1.47	0.185	1.29	-0.958	0.329	0.515	0.115
204	C5	Vwa8	Q8CC88	0.000140669	0.00628511	0.0219638	3.15238e-06	0.472246	6.45058e-06	0.000499	0.381	0.521	0.000528	0.908	1.65e-05	FALSE	FALSE	FALSE	TRUE	FALSE	TRUE	0.903	-0.518	-0.407	1.42	0.112	1.31	-0.909	0.401	0.513	-0.00538
205	C5	Dhrs7b	Q99J47	6.3266e-06	0.026022	0.476869	6.20653e-07	0.00751211	1.34807e-05	1.17e-08	0.613	0.9	1.28e-05	0.385	0.000113	TRUE	FALSE	FALSE	TRUE	FALSE	FALSE	1.08	-0.322	0.0907	1.4	0.413	0.988	-0.867	0.121	0.534	0.212
206	C5	Tecr	Q9CY27	2.15539e-05	0.000113863	0.193048	1.0671e-07	0.000769864	5.07916e-06	2e-06	0.0105	0.838	4.21e-08	0.0609	8.56e-06	FALSE	FALSE	FALSE	TRUE	FALSE	TRUE	0.863	-0.704	-0.158	1.57	0.546	1.02	-0.863	0.159	0.704	0.000191
207	C5	Pgrmc2	Q80UU9	0.000107249	0.00372652	0.625317	1.94426e-06	0.00849902	5.76117e-05	0.00026	0.291	0.914	0.000201	0.41	0.00236	FALSE	FALSE	FALSE	TRUE	FALSE	TRUE	0.96	-0.582	-0.0773	1.54	0.504	1.04	-0.885	0.153	0.657	0.0754
208	C5	Rhot1	Q8BG51	0.00226912	0.000180722	0.186065	2.10891e-06	0.00136035	0.000281892	0.0593	0.019	0.835	0.000239	0.101	0.0233	FALSE	FALSE	FALSE	TRUE	FALSE	FALSE	0.495	-0.707	-0.172	1.2	0.535	0.667	-0.591	0.0758	0.611	-0.0958
209	C5	Actl6a	Q9Z2N8	0.000669131	6.9584e-06	0.00101116	1.24109e-07	0.00241722	3.07999e-06	0.0105	5.56e-05	0.0438	7.47e-08	0.171	1.8e-06	FALSE	FALSE	FALSE	TRUE	FALSE	FALSE	0.403	-0.713	-0.38	1.12	0.333	0.782	-0.575	0.207	0.54	-0.172
210	C5	Slc27a4	Q91VE0	0.00843207	0.000703648	0.0178487	1.1906e-05	0.0702595	0.000125449	0.209	0.0782	0.477	0.0048	0.767	0.00811	FALSE	FALSE	FALSE	TRUE	FALSE	FALSE	0.506	-0.75	-0.437	1.26	0.312	0.943	-0.676	0.267	0.579	-0.17
211	C5	Slc25a3	Q8VEM8	2.41265e-05	0.000619239	0.214867	2.74641e-07	0.00476331	6.01511e-06	3e-06	0.0693	0.847	1.15e-06	0.291	1.37e-05	FALSE	FALSE	FALSE	TRUE	FALSE	TRUE	0.895	-0.591	-0.158	1.49	0.433	1.05	-0.858	0.194	0.627	0.0364
212	C5	FRRS1	Q8K385	0.0114554	0.00229232	0.0364581	3.42863e-05	0.125799	0.000279399	0.255	0.214	0.62	0.0185	0.825	0.0231	FALSE	FALSE	FALSE	TRUE	FALSE	TRUE	0.598	-0.788	-0.466	1.39	0.322	1.06	-0.762	0.302	0.624	-0.164
213	C5	Galnt1	O08912	0.0013566	0.0123943	0.834521	2.46085e-05	0.0177889	0.000982272	0.0309	0.498	0.927	0.0126	0.56	0.0924	FALSE	FALSE	FALSE	TRUE	FALSE	FALSE	0.803	-0.554	-0.0388	1.36	0.515	0.841	-0.75	0.0913	0.606	0.0525
214	C5	Comt	O88587	0.00898476	0.00812266	0.908405	7.30583e-05	0.00988549	0.00738694	0.218	0.426	0.931	0.0409	0.442	0.402	FALSE	FALSE	FALSE	TRUE	FALSE	FALSE	0.677	-0.689	-0.0245	1.37	0.665	0.701	-0.686	0.0152	0.68	-0.00929
215	C5	Ruvbl1	P60122	0.029161	0.000324774	0.158995	1.45822e-05	0.00314159	0.00235537	0.476	0.0364	0.821	0.00631	0.214	0.2	FALSE	FALSE	FALSE	TRUE	FALSE	FALSE	0.391	-0.829	-0.233	1.22	0.596	0.624	-0.558	0.0652	0.661	-0.168
216	C5	Pdcd4	Q61823	0.0216724	0.0285064	0.00671195	0.000385249	0.409474	0.000121792	0.403	0.626	0.266	0.156	0.901	0.00779	FALSE	FALSE	FALSE	FALSE	FALSE	TRUE	0.688	-0.647	-0.864	1.33	-0.217	1.55	-0.893	0.658	0.441	-0.206
217	C5	Vdac2	Q60930	4.01355e-05	0.049119	0.002241	3.80864e-06	9.48493e-05	0.0147531	1.64e-05	0.695	0.101	0.000759	0.00399	0.528	FALSE	FALSE	FALSE	TRUE	FALSE	FALSE	0.845	-0.269	0.492	1.11	0.76	0.354	-0.578	-0.225	0.536	0.267
218	C5	Pdlim4	P70271	0.000146421	0.242651	0.000976494	3.21917e-05	0.000171137	0.203456	0.000545	0.836	0.0422	0.0173	0.00989	0.839	FALSE	FALSE	FALSE	TRUE	FALSE	FALSE	0.894	-0.185	0.692	1.08	0.876	0.202	-0.544	-0.341	0.535	0.35
219	C5	Ddx46	Q569Z5	1.12795e-05	0.785138	1.9645e-05	1.51616e-05	2.68095e-05	0.614875	1.58e-07	0.899	1.68e-05	0.00665	0.000323	0.901	TRUE	FALSE	FALSE	TRUE	FALSE	FALSE	1.04	0.0355	0.976	1.01	0.94	0.0658	-0.528	-0.462	0.478	0.513
220	C5	Bach1	P97302	0.789083	0.00147408	0.00680252	0.000973699	1.75758e-05	0.0107395	0.926	0.153	0.269	0.272	0.000132	0.472	FALSE	FALSE	FALSE	FALSE	TRUE	FALSE	0.0496	-0.791	0.618	0.841	1.41	-0.568	-0.0805	-0.649	0.76	-0.0309
221	C5	Ncoa2	Q61026	0.203698	0.000481841	0.322907	7.92794e-05	0.000118647	0.75463	0.826	0.0547	0.877	0.0441	0.00569	0.91	FALSE	FALSE	FALSE	TRUE	TRUE	FALSE	0.224	-0.846	0.171	1.07	1.02	0.0529	-0.337	-0.284	0.734	-0.113
222	C5	Pclaf	Q9CQX4	0.00881235	0.00290213	0.000865743	0.510792	0.448861	0.172782	0.215	0.25	0.0367	0.871	0.906	0.828	FALSE	FALSE	TRUE	FALSE	FALSE	FALSE	0.704	0.851	1.02	-0.147	0.17	-0.317	-0.06	-0.377	-0.207	0.644
223	C5	Plec	Q9QXS1	0.0589284	0.034928	0.000600003	0.762201	0.030007	0.0177242	0.635	0.653	0.0231	0.887	0.652	0.56	FALSE	FALSE	TRUE	FALSE	FALSE	FALSE	0.433	0.496	1.01	-0.063	0.514	-0.577	0.0518	-0.525	-0.0112	0.485
224	C5	Mfap1a	C0HKD8	0.00123463	0.184019	2.59048e-06	0.0122303	1.03616e-05	0.00042256	0.0272	0.817	9.83e-09	0.615	3.61e-05	0.0376	FALSE	FALSE	TRUE	FALSE	FALSE	FALSE	0.475	0.151	1.03	0.324	0.876	-0.552	-0.0616	-0.614	0.262	0.413
225	C5	Nolc1	E9Q5C9	3.69875e-05	1.3965e-05	0.002892	0.400593	0.00239795	0.00999471	1.28e-05	0.000286	0.126	0.861	0.17	0.458	FALSE	TRUE	FALSE	FALSE	FALSE	FALSE	0.894	1	0.495	-0.11	-0.51	0.4	-0.296	0.104	-0.406	0.598
226	C5	Gpbp1	Q6NXH3	0.000167467	0.000270316	0.000333925	0.727484	0.880604	0.619476	0.00073	0.0298	0.00971	0.886	0.934	0.901	TRUE	TRUE	TRUE	FALSE	FALSE	FALSE	1.86	1.75	1.7	0.113	-0.0484	0.161	-0.533	-0.372	-0.421	1.33
227	C5	Got1	P05201	0.000850399	0.0808434	0.00110971	0.0192297	0.0260251	0.861725	0.0155	0.748	0.0484	0.662	0.628	0.916	TRUE	FALSE	TRUE	FALSE	FALSE	FALSE	1.75	0.719	1.69	1.03	0.968	0.066	-0.713	-0.647	0.321	1.04
228	C5	Raver1	Q9CW46	1.32752e-05	0.00901653	6.57334e-05	0.000771714	0.00701378	0.1892	2.97e-07	0.444	0.000411	0.24	0.37	0.834	TRUE	FALSE	TRUE	FALSE	FALSE	FALSE	1.65	0.667	1.37	0.988	0.698	0.289	-0.733	-0.444	0.255	0.922
229	C5	Sccpdh	Q8R127	0.000720664	0.398693	0.0106481	0.00021018	0.0025306	0.118982	0.0118	0.865	0.363	0.0984	0.178	0.798	TRUE	FALSE	FALSE	FALSE	FALSE	FALSE	2.33	-0.423	1.51	2.76	1.94	0.82	-1.48	-0.657	1.28	0.856
230	C5	Mpeg1	A1L314	1.50099e-06	4.39859e-06	0.0041881	0.264655	2.05327e-07	9.12823e-08	4.42e-12	1.71e-05	0.18	0.843	1.5e-12	8.84e-14	TRUE	TRUE	FALSE	FALSE	TRUE	TRUE	1.31	1.16	-0.47	0.15	-1.63	1.78	-0.809	0.97	-0.66	0.499
231	C5	Ifi203	O35368	0.176358	0.0507859	0.0105272	0.45948	0.000341623	0.00103481	0.809	0.699	0.361	0.867	0.0246	0.0973	FALSE	FALSE	FALSE	FALSE	TRUE	FALSE	0.302	0.462	-0.655	-0.16	-1.12	0.957	-0.275	0.682	-0.435	0.0272
232	C5	Mdk	P12025	0.00565549	0.56364	0.000805883	0.0152893	0.000343398	1.01923e-05	0.15	0.883	0.0337	0.639	0.0248	5.62e-05	FALSE	FALSE	FALSE	FALSE	TRUE	TRUE	0.695	0.118	-0.942	0.578	-1.06	1.64	-0.728	0.909	-0.15	-0.0321
233	C5	Plekha6	Q7TQG1	0.14693	0.197245	5.82499e-06	0.851594	1.62225e-06	1.37434e-06	0.787	0.822	2.78e-07	0.892	6.08e-08	1.04e-07	FALSE	FALSE	TRUE	FALSE	TRUE	TRUE	0.36	0.316	-2.03	0.0438	-2.34	2.39	-0.697	1.69	-0.653	-0.338
234	C5	Afg3l2	Q8JZQ2	0.266144	0.928097	5.24371e-05	0.303154	5.85846e-05	0.000233633	0.852	0.907	0.000243	0.849	0.00173	0.0186	FALSE	FALSE	TRUE	FALSE	TRUE	TRUE	-0.271	-0.0213	-1.58	-0.25	-1.55	1.3	-0.196	1.11	-0.446	-0.467
235	C6	Setd6	Q9CWY3	0.879816	2.68573e-07	0.664601	3.01067e-07	1.94633e-07	0.560752	0.931	4.6e-10	0.917	1.53e-06	1.17e-12	0.897	FALSE	TRUE	FALSE	TRUE	TRUE	FALSE	0.065	5.24	-0.187	-5.17	-5.43	0.252	1.21	1.47	-3.96	1.28
236	C6	Slfn5	Q8CBA2	0.00228549	1.15337e-10	0.016218	3.18039e-11	3.22068e-10	4.34921e-05	0.0598	1.05e-14	0.456	9.72e-15	1.08e-13	0.00143	FALSE	TRUE	FALSE	TRUE	TRUE	FALSE	-0.498	3.46	0.353	-3.96	-3.11	-0.851	1.33	0.477	-2.63	0.83
237	C6	Epsti1	Q8VDI1	0.343315	3.7326e-09	0.420183	2.34433e-09	5.62858e-09	0.0968655	0.874	1.05e-14	0.893	9.72e-15	1.08e-13	0.78	FALSE	TRUE	FALSE	TRUE	TRUE	FALSE	-0.162	3.22	0.137	-3.38	-3.08	-0.299	0.961	0.662	-2.42	0.799
238	C6	Avil	O88398	1.11565e-06	9.4902e-09	0.000560458	1.10833e-10	2.04974e-07	3.22484e-08	6.49e-13	1.05e-14	0.0211	9.72e-15	1.5e-12	1.05e-14	TRUE	TRUE	FALSE	TRUE	TRUE	TRUE	-1.41	2.37	0.665	-3.78	-1.7	-2.08	1.82	-0.26	-1.96	0.405
239	C6	Efhd2	Q9D8Y0	4.63863e-06	1.16137e-06	0.00706979	3.77736e-09	3.26129e-05	2.69396e-07	2.59e-09	2.31e-07	0.277	9.72e-15	0.000498	5.97e-11	TRUE	TRUE	FALSE	TRUE	TRUE	TRUE	-1.85	2.16	0.689	-4.01	-1.47	-2.54	2.1	-0.439	-1.91	0.25
240	C6	Anln	Q8K298	0.0444686	0.000848821	0.443852	0.0352211	0.000273763	0.0115609	0.575	0.0941	0.896	0.717	0.0188	0.485	FALSE	FALSE	FALSE	FALSE	TRUE	FALSE	0.53	1.09	-0.183	-0.561	-1.27	0.713	-0.17	0.543	-0.732	0.359
241	C6	Fhod1	Q6P9Q4	0.00290973	7.78194e-07	0.161538	3.50867e-05	2.43577e-07	0.000308251	0.0774	5.08e-08	0.822	0.019	4.07e-12	0.0258	FALSE	TRUE	FALSE	TRUE	TRUE	FALSE	0.565	1.59	-0.217	-1.03	-1.81	0.781	-0.0795	0.702	-1.11	0.485
242	C6	H2-K1.1	P04223	0.00234479	2.11366e-05	0.0549473	0.00548739	0.000310178	0.0868892	0.0616	0.00067	0.69	0.518	0.0219	0.77	FALSE	TRUE	FALSE	FALSE	FALSE	FALSE	0.681	1.27	0.364	-0.593	-0.91	0.318	-0.101	0.216	-0.694	0.58
243	C6	Luc7l3	Q5SUF2	0.000223479	0.965959	0.0254455	0.000237016	0.0274033	0.0124023	0.00139	0.909	0.551	0.108	0.637	0.498	TRUE	FALSE	FALSE	FALSE	FALSE	FALSE	-1.12	-0.00857	-0.516	-1.11	-0.508	-0.6	0.706	0.106	-0.402	-0.41
244	C6	Rpl7a	P12970	0.0119481	0.0084825	0.0147513	9.32024e-05	0.000109133	0.902741	0.261	0.434	0.435	0.0512	0.00494	0.918	FALSE	FALSE	FALSE	FALSE	TRUE	FALSE	-0.641	0.684	-0.615	-1.33	-1.3	-0.0261	0.498	0.472	-0.827	-0.143
245	C6	Spice1	Q8C804	0.20069	0.0087817	0.00245071	0.000999424	3.00067e-05	0.023495	0.824	0.44	0.109	0.276	0.000412	0.605	FALSE	FALSE	FALSE	FALSE	TRUE	FALSE	-0.221	0.526	-0.652	-0.746	-1.18	0.432	0.134	0.565	-0.612	-0.0868
246	C6	Cwc22	Q8C5N3	0.2692	0.00419238	0.0286914	0.00069172	0.000104231	0.194064	0.853	0.311	0.575	0.226	0.00459	0.836	FALSE	FALSE	FALSE	FALSE	TRUE	FALSE	-0.205	0.652	-0.45	-0.857	-1.1	0.244	0.204	0.449	-0.652	-0.000775
247	C6	Setx	A2AKX3	0.188112	0.0002751	0.0912624	4.57476e-05	2.69783e-05	0.656514	0.817	0.0304	0.76	0.0254	0.000326	0.904	FALSE	FALSE	FALSE	TRUE	TRUE	FALSE	-0.211	0.826	-0.279	-1.04	-1.11	0.0683	0.295	0.363	-0.742	0.084
248	C6	Surf6	P70279	0.0491431	0.0292573	0.00625423	0.00078836	0.000144772	0.248504	0.597	0.63	0.252	0.243	0.00778	0.852	FALSE	FALSE	FALSE	FALSE	TRUE	FALSE	-0.388	0.442	-0.601	-0.83	-1.04	0.212	0.252	0.464	-0.578	-0.137
249	C6	Znf326	O88291	0.000936033	0.927903	8.47496e-06	0.00107505	9.31612e-06	0.00358322	0.0181	0.907	1.06e-06	0.286	2.73e-05	0.269	FALSE	FALSE	TRUE	FALSE	TRUE	FALSE	-0.674	-0.0133	-1.22	-0.66	-1.21	0.549	0.196	0.745	-0.464	-0.477
250	C6	Rgs12	Q8CGE9	0.000457105	0.206037	0.000526099	7.64438e-05	8.63907e-05	0.923173	0.00565	0.825	0.0193	0.0427	0.00345	0.919	TRUE	FALSE	TRUE	TRUE	TRUE	FALSE	-1.33	0.347	-1.3	-1.68	-1.65	-0.0254	0.757	0.732	-0.918	-0.571
251	C6	Myo1b	P46735	0.850434	0.000129766	0.253429	0.000101448	0.000682752	0.190439	0.93	0.0125	0.86	0.0552	0.0544	0.835	FALSE	TRUE	FALSE	FALSE	FALSE	FALSE	-0.0469	1.48	0.294	-1.53	-1.19	-0.341	0.479	0.138	-1.05	0.432
252	C6	Psme1	P97371	0.538847	8.82678e-05	0.0125725	4.09676e-05	0.00750374	0.00439078	0.905	0.00738	0.4	0.0226	0.384	0.305	FALSE	TRUE	FALSE	TRUE	FALSE	FALSE	-0.114	1.15	0.548	-1.27	-0.604	-0.662	0.511	-0.152	-0.755	0.396
253	C6	Eppk1	Q8R0W0	0.347178	0.0002334	0.05196	6.60066e-05	0.00647587	0.00982997	0.875	0.0254	0.681	0.0371	0.354	0.455	FALSE	TRUE	FALSE	TRUE	FALSE	FALSE	-0.188	1.08	0.421	-1.27	-0.657	-0.609	0.516	-0.0934	-0.751	0.328
254	C6	Ppp1r18	Q8BQ30	0.0114673	0.00250306	0.248263	3.65973e-05	0.0188231	0.00158386	0.255	0.227	0.858	0.0199	0.57	0.145	FALSE	FALSE	FALSE	TRUE	FALSE	FALSE	-0.595	0.774	0.235	-1.37	-0.539	-0.83	0.699	-0.132	-0.67	0.103
255	C6	Mkln1	O89050	0.177688	0.000144903	0.0147184	2.51801e-05	0.0123022	0.00140919	0.81	0.0145	0.434	0.013	0.487	0.131	FALSE	FALSE	FALSE	TRUE	FALSE	FALSE	-0.217	0.902	0.443	-1.12	-0.459	-0.66	0.499	-0.161	-0.62	0.282
256	C6	Ablim1	Q8K4G5	0.0203926	0.00134536	0.0749637	3.41717e-05	0.0348973	0.000836529	0.388	0.142	0.735	0.0184	0.675	0.0784	FALSE	FALSE	FALSE	TRUE	FALSE	FALSE	-0.468	0.752	0.337	-1.22	-0.414	-0.805	0.623	-0.182	-0.596	0.155
257	C6	Nosip	Q9D6T0	0.449946	0.000167329	0.0206636	6.21259e-05	0.0105717	0.00555453	0.894	0.0173	0.508	0.035	0.456	0.348	FALSE	FALSE	FALSE	TRUE	FALSE	FALSE	-0.128	0.961	0.448	-1.09	-0.513	-0.576	0.448	-0.128	-0.64	0.32
258	C6	Mpp1	P70290	0.00554484	0.00778194	0.594184	4.97694e-05	0.019592	0.00229406	0.147	0.419	0.911	0.0278	0.578	0.196	FALSE	FALSE	FALSE	TRUE	FALSE	FALSE	-0.536	0.505	0.0832	-1.04	-0.422	-0.619	0.549	-0.0701	-0.492	0.013
259	C6	Ppp1r12a	Q9DBR7	0.000505526	0.00252333	0.143083	4.49128e-06	0.000245191	0.00584023	0.00666	0.228	0.811	0.00102	0.0164	0.358	FALSE	FALSE	FALSE	TRUE	FALSE	FALSE	-0.597	0.472	-0.186	-1.07	-0.658	-0.411	0.519	0.108	-0.549	-0.0778
260	C6	Cavin1	O54724	0.000611716	0.00363904	0.0848546	6.39568e-06	0.000215709	0.0125061	0.00904	0.287	0.751	0.00188	0.0138	0.499	FALSE	FALSE	FALSE	TRUE	FALSE	FALSE	-0.614	0.47	-0.237	-1.08	-0.707	-0.377	0.519	0.142	-0.565	-0.0952
261	C6	Actb	P60710	0.000129611	0.000145154	0.656949	3.54929e-07	0.000266544	7.29662e-05	0.000413	0.0145	0.916	2.56e-06	0.0182	0.00354	FALSE	FALSE	FALSE	TRUE	FALSE	FALSE	-0.745	0.734	0.0558	-1.48	-0.679	-0.801	0.756	-0.0445	-0.723	0.0113
262	C6	Lrch3	Q8BVU0	0.00118814	7.37993e-05	0.306908	8.08559e-07	0.000298784	0.000254148	0.0258	0.00575	0.873	2.53e-05	0.0209	0.0206	FALSE	FALSE	FALSE	TRUE	FALSE	FALSE	-0.521	0.756	0.124	-1.28	-0.632	-0.646	0.611	-0.0345	-0.666	0.0897
263	C6	Adar	Q99MU3	0.0077171	0.000286954	0.524538	5.92088e-06	0.000729129	0.00264982	0.195	0.0318	0.905	0.00166	0.058	0.219	FALSE	FALSE	FALSE	TRUE	FALSE	FALSE	-0.499	0.822	0.0984	-1.32	-0.724	-0.597	0.605	0.00703	-0.717	0.105
264	C6	Ubap2	Q91VX2	0.0242303	4.39525e-05	0.768764	2.77512e-06	6.30189e-05	0.0145398	0.43	0.00251	0.923	0.000414	0.00199	0.526	FALSE	TRUE	FALSE	TRUE	FALSE	FALSE	-0.397	1.04	0.045	-1.44	-0.997	-0.442	0.57	0.128	-0.87	0.173
265	C6	Dst	Q91ZU6	0.00752276	0.000374843	0.218101	7.06372e-06	6.73872e-05	0.0687552	0.191	0.0425	0.848	0.00221	0.00225	0.746	FALSE	FALSE	FALSE	TRUE	TRUE	FALSE	-0.544	0.861	-0.213	-1.4	-1.07	-0.331	0.57	0.239	-0.835	0.026
266	C6	Tmod3	Q9JHJ0	0.0171663	0.000543124	0.161347	1.54291e-05	7.28059e-05	0.206273	0.346	0.0613	0.822	0.0068	0.00258	0.84	FALSE	FALSE	FALSE	TRUE	FALSE	FALSE	-0.387	0.682	-0.204	-1.07	-0.887	-0.183	0.41	0.227	-0.66	0.0227
267	C6	Dclk2	Q6PGN3	0.0919651	0.00104004	0.661445	8.13845e-05	0.000537341	0.187433	0.718	0.114	0.917	0.0452	0.0424	0.834	FALSE	FALSE	FALSE	TRUE	FALSE	FALSE	-0.348	0.859	-0.084	-1.21	-0.943	-0.264	0.454	0.191	-0.752	0.107
268	C6	Mt2	P02798	0.0968567	5.77834e-06	0.00152128	4.12398e-05	0.0011934	0.0306906	0.726	3.46e-05	0.069	0.0227	0.091	0.645	FALSE	TRUE	FALSE	FALSE	FALSE	FALSE	0.242	1.17	0.574	-0.928	-0.595	-0.332	0.255	-0.0779	-0.673	0.496
269	C6	Itga3	Q62470	0.0775067	1.08035e-05	0.00596037	0.000103321	0.00083515	0.157744	0.688	0.00016	0.243	0.0561	0.0659	0.821	FALSE	TRUE	FALSE	FALSE	FALSE	FALSE	0.241	1.01	0.427	-0.768	-0.581	-0.187	0.178	-0.00828	-0.589	0.419
270	C6	Hspa2	P17156	0.194448	8.47208e-06	0.446656	2.24166e-06	1.95367e-05	0.054445	0.82	9.07e-05	0.896	0.000271	0.000165	0.72	FALSE	FALSE	FALSE	TRUE	FALSE	FALSE	-0.154	0.938	0.0875	-1.09	-0.851	-0.241	0.372	0.131	-0.72	0.218
271	C6	Selenom	Q8VHC3	0.85516	5.30272e-05	0.146757	6.64532e-05	0.000408426	0.195641	0.93	0.00345	0.813	0.0374	0.0306	0.837	FALSE	TRUE	FALSE	TRUE	FALSE	FALSE	0.029	1.06	0.244	-1.03	-0.814	-0.215	0.304	0.0887	-0.725	0.333
272	C6	Lgals9	O08573	0.386416	2.61373e-05	0.0342175	9.86458e-06	0.00060314	0.00744804	0.883	0.00101	0.608	0.00367	0.048	0.403	FALSE	TRUE	FALSE	TRUE	FALSE	FALSE	-0.136	1.12	0.369	-1.25	-0.748	-0.505	0.474	-0.0317	-0.779	0.338
273	C6	Nmi	O35309	0.180235	5.22795e-06	0.177659	2.34239e-05	2.36714e-05	0.992651	0.812	2.69e-05	0.831	0.0119	0.000252	0.922	FALSE	TRUE	FALSE	FALSE	FALSE	FALSE	0.17	1.06	0.171	-0.889	-0.888	-0.00111	0.18	0.179	-0.709	0.35
274	C6	Lima1	Q9ERG0	0.000136993	6.46443e-06	0.000697258	5.55869e-08	0.00320439	9.009e-07	0.00047	4.63e-05	0.0281	2.86e-09	0.217	1.92e-08	FALSE	TRUE	FALSE	TRUE	FALSE	TRUE	-0.821	1.19	0.661	-2.01	-0.526	-1.48	1.08	-0.404	-0.93	0.257
275	C6	Dok1	P97465	0.0355289	3.74773e-05	0.00326424	3.01302e-06	0.00897305	0.000100437	0.523	0.00194	0.142	0.000485	0.422	0.00588	FALSE	TRUE	FALSE	TRUE	FALSE	TRUE	-0.405	1.18	0.644	-1.59	-0.541	-1.05	0.761	-0.288	-0.829	0.356
276	C6	Epb41l3	Q9WV92	4.47033e-06	0.000686096	0.674526	9.27301e-08	0.000370556	6.81967e-06	2.18e-09	0.0764	0.917	2.46e-08	0.0271	1.93e-05	TRUE	FALSE	FALSE	TRUE	FALSE	TRUE	-1.14	0.611	-0.054	-1.75	-0.665	-1.09	0.996	-0.0922	-0.757	-0.146
277	C6	Lrrfip2	Q91WK0	0.000182219	0.000172884	0.139003	4.80036e-07	2.45356e-05	0.00183496	0.000874	0.018	0.808	6.29e-06	0.000271	0.164	FALSE	FALSE	FALSE	TRUE	TRUE	FALSE	-0.835	0.841	-0.23	-1.68	-1.07	-0.605	0.779	0.174	-0.897	-0.056
278	C6	Myl6	Q60605	6.48181e-05	0.000203525	0.267524	2.84413e-07	4.66014e-05	0.000295312	6.81e-05	0.0218	0.864	1.28e-06	0.00109	0.0246	FALSE	FALSE	FALSE	TRUE	FALSE	FALSE	-0.888	0.768	-0.156	-1.66	-0.924	-0.731	0.819	0.0874	-0.837	-0.0691
279	C6	Myl12b	Q3THE2	7.14938e-05	5.56932e-06	0.555656	3.68564e-08	3.11799e-06	0.00015444	8.86e-05	3.16e-05	0.908	4.47e-10	7.46e-07	0.0107	FALSE	TRUE	FALSE	TRUE	TRUE	FALSE	-0.79	1.07	-0.0731	-1.86	-1.14	-0.717	0.842	0.125	-1.02	0.0517
280	C6	Lrrfip1	Q3UZ39	0.000105545	6.9939e-05	0.980172	2.06188e-07	6.77983e-05	0.000109004	0.000249	0.00531	0.934	4.47e-07	0.00228	0.00664	FALSE	FALSE	FALSE	TRUE	FALSE	FALSE	-0.867	0.913	-0.00352	-1.78	-0.917	-0.864	0.878	0.0141	-0.902	0.0106
281	C6	Acta2	P62737	0.00344244	0.000143487	0.300993	2.27887e-06	0.000640854	0.000649723	0.0913	0.0143	0.872	0.00028	0.0511	0.0606	FALSE	TRUE	FALSE	TRUE	FALSE	FALSE	-0.682	1.07	0.194	-1.75	-0.877	-0.876	0.828	-0.048	-0.926	0.146
282	C6	Myo1c	Q9WTI7	0.000274649	1.28918e-05	0.0474455	1.21481e-07	0.000188045	1.74303e-05	0.00215	0.000239	0.666	6.9e-08	0.0114	0.000207	FALSE	TRUE	FALSE	TRUE	FALSE	FALSE	-0.69	1.01	0.282	-1.7	-0.725	-0.972	0.84	-0.132	-0.858	0.15
283	C6	Actbl2	Q8BFZ3	0.000194373	3.51025e-05	0.0387088	1.90753e-07	0.00079103	1.1658e-05	0.00101	0.00173	0.631	3.43e-07	0.0624	7.87e-05	FALSE	FALSE	FALSE	TRUE	FALSE	FALSE	-0.65	0.805	0.268	-1.45	-0.537	-0.917	0.756	-0.162	-0.699	0.106
284	C6	Wars1	P32921	0.0842122	0.000150168	0.525705	1.55055e-05	0.000363745	0.0279806	0.703	0.0152	0.905	0.00685	0.0265	0.632	FALSE	TRUE	FALSE	TRUE	FALSE	FALSE	-0.336	1.05	0.115	-1.38	-0.933	-0.451	0.543	0.0919	-0.841	0.207
285	C6	Zbp1	Q9QY24	0.0405402	4.37008e-07	0.0679099	8.23615e-08	2.41375e-06	0.00140612	0.554	4.51e-09	0.721	1.52e-08	2.81e-07	0.13	FALSE	TRUE	FALSE	TRUE	TRUE	FALSE	-0.27	1.36	0.235	-1.63	-1.12	-0.505	0.601	0.0957	-1.03	0.331
286	C6	Rigi	Q6Q899	0.0100037	5.23215e-07	0.709664	5.62284e-08	7.08897e-07	0.00531089	0.235	9.93e-09	0.92	3e-09	1.6e-09	0.34	FALSE	TRUE	FALSE	TRUE	TRUE	FALSE	-0.337	1.23	0.0405	-1.57	-1.19	-0.378	0.57	0.193	-0.996	0.233
287	C6	Trafd1	Q3UDK1	0.0225646	2.03921e-05	0.898879	1.46611e-06	1.76871e-05	0.0281391	0.413	0.000625	0.93	0.000107	0.000134	0.633	FALSE	TRUE	FALSE	TRUE	TRUE	FALSE	-0.493	1.4	-0.0238	-1.89	-1.42	-0.47	0.714	0.244	-1.18	0.22
288	C6	Cmpk2	Q3U5Q7	0.00146766	9.04049e-07	0.108597	4.09349e-08	4.3232e-06	0.000123335	0.0341	9.1e-08	0.781	7.24e-10	2.36e-06	0.00792	FALSE	TRUE	FALSE	TRUE	TRUE	FALSE	-0.558	1.39	0.225	-1.95	-1.17	-0.782	0.823	0.0403	-1.13	0.265
289	C6	Myh9	Q8VDD5	0.00252099	1.79107e-05	0.682969	4.50413e-07	2.85522e-05	0.00131492	0.0667	0.000483	0.918	5.23e-06	0.00037	0.123	FALSE	TRUE	FALSE	TRUE	TRUE	FALSE	-0.636	1.23	0.0663	-1.86	-1.16	-0.703	0.801	0.0981	-1.06	0.164
290	C6	Gpr50	O88495	1.06566e-05	5.21566e-07	0.46773	3.51128e-09	9.57251e-07	5.00201e-06	1.25e-07	9.8e-09	0.899	9.72e-15	6.61e-09	8.19e-06	FALSE	TRUE	FALSE	TRUE	TRUE	FALSE	-0.8	1.12	0.073	-1.92	-1.05	-0.873	0.899	0.0264	-1.03	0.0994
291	C6	Dlg5	E9Q9R9	0.269522	0.00010008	0.600989	2.49661e-05	0.000201313	0.118713	0.853	0.00878	0.912	0.0128	0.0125	0.798	FALSE	TRUE	FALSE	TRUE	TRUE	FALSE	-0.248	1.34	0.115	-1.59	-1.23	-0.363	0.55	0.187	-1.04	0.302
292	C6	Cacul1	Q8R0X2	0.105918	3.82838e-05	0.159868	5.72981e-06	0.000258431	0.00829404	0.74	0.00201	0.821	0.00157	0.0175	0.424	FALSE	TRUE	FALSE	TRUE	TRUE	FALSE	-0.402	1.6	0.343	-2	-1.26	-0.744	0.788	0.0432	-1.22	0.386
293	C6	Ltbp1	Q8CG19	0.0287176	0.00276293	0.754418	7.53933e-05	0.00462805	0.0166644	0.472	0.242	0.923	0.0421	0.285	0.549	FALSE	FALSE	FALSE	TRUE	FALSE	FALSE	-0.834	1.29	0.105	-2.13	-1.19	-0.938	0.975	0.0366	-1.15	0.141
294	C6	Prag1	Q571I4	0.000512431	0.000148534	0.0504087	7.96049e-07	1.10884e-05	0.0172304	0.00681	0.015	0.676	2.44e-05	4.27e-05	0.555	FALSE	FALSE	FALSE	TRUE	TRUE	FALSE	-0.829	0.977	-0.363	-1.81	-1.34	-0.466	0.775	0.309	-1.03	-0.0537
295	C6	Flii	Q9JJ28	0.00145156	0.00439398	0.09032	1.30618e-05	0.000265856	0.0313337	0.0336	0.319	0.759	0.00543	0.0182	0.648	FALSE	FALSE	FALSE	TRUE	TRUE	FALSE	-0.994	0.835	-0.425	-1.83	-1.26	-0.569	0.848	0.279	-0.981	-0.146
296	C6	Pyhin1	Q8BV49	0.00244019	3.44672e-05	0.0306756	7.0244e-07	0.000946896	7.18066e-05	0.0644	0.00168	0.588	1.77e-05	0.0744	0.00345	FALSE	TRUE	FALSE	TRUE	FALSE	TRUE	-1.03	1.84	0.644	-2.87	-1.19	-1.68	1.4	-0.283	-1.47	0.361
297	C6	Oas1a	P11928	3.17113e-05	5.65682e-08	0.00278855	1.31376e-09	9.91017e-07	7.0914e-07	7.79e-06	5e-14	0.123	9.72e-15	7.64e-09	6.91e-09	FALSE	TRUE	FALSE	TRUE	TRUE	TRUE	-0.936	1.91	0.511	-2.84	-1.39	-1.45	1.31	-0.141	-1.54	0.37
298	C6	Pfkfb2	P70265	0.000484639	3.17019e-06	0.00479615	6.26368e-08	0.000175921	6.4479e-06	0.00623	6.76e-06	0.203	4.7e-09	0.0103	1.65e-05	FALSE	TRUE	FALSE	TRUE	FALSE	TRUE	-0.775	1.44	0.549	-2.21	-0.887	-1.32	1.08	-0.246	-1.13	0.302
299	C6	Herc6	F2Z461	0.347739	1.31925e-06	0.00731989	5.87113e-07	3.78469e-05	0.00151723	0.875	3.65e-07	0.284	1.11e-05	0.000692	0.14	FALSE	TRUE	FALSE	TRUE	TRUE	FALSE	-0.202	2.15	0.691	-2.35	-1.46	-0.893	0.861	-0.0317	-1.49	0.659
300	C6	Tprn	A2AI08	0.675661	7.60567e-05	0.13858	4.52747e-05	0.000658017	0.0689475	0.918	0.006	0.807	0.0251	0.0525	0.746	FALSE	TRUE	FALSE	TRUE	FALSE	FALSE	-0.133	2.02	0.499	-2.16	-1.52	-0.632	0.73	0.0981	-1.43	0.597
301	C6	Ifi204	P0DOV2	0.0278716	4.02557e-09	0.00621364	1.24638e-09	2.52402e-08	0.00013879	0.465	1.05e-14	0.251	9.72e-15	1.08e-13	0.00929	FALSE	TRUE	FALSE	TRUE	TRUE	FALSE	-0.321	2.44	0.432	-2.76	-2.01	-0.754	0.959	0.206	-1.8	0.638
302	C6	She	Q8BSD5	0.922109	1.47092e-07	0.0255481	1.37288e-07	1.08819e-06	0.0215578	0.933	2e-11	0.552	1.08e-07	1.1e-08	0.592	FALSE	TRUE	FALSE	TRUE	TRUE	FALSE	-0.0185	2.47	0.486	-2.49	-1.98	-0.505	0.752	0.247	-1.73	0.734
303	C6	Fcgr2	P08101	0.0630598	3.13187e-07	0.00781227	7.34044e-08	5.33053e-06	0.000318997	0.649	9.61e-10	0.297	9.39e-09	4.8e-06	0.0268	FALSE	TRUE	FALSE	TRUE	TRUE	FALSE	-0.354	2.08	0.563	-2.43	-1.51	-0.917	0.926	0.0081	-1.51	0.572
304	C6	Zfp57	Q8C6P8	0.131398	0.000236009	0.322063	3.06825e-05	0.0010381	0.0232637	0.772	0.0257	0.876	0.0164	0.0808	0.604	FALSE	TRUE	FALSE	TRUE	FALSE	FALSE	-0.534	1.83	0.338	-2.37	-1.5	-0.872	0.943	0.0716	-1.42	0.41
305	C6	Mapkapk5	O54992	0.0631391	2.13465e-05	0.000717599	2.61264e-06	2.7286e-07	0.0203595	0.649	0.000683	0.0291	0.000368	7.79e-12	0.582	FALSE	TRUE	FALSE	TRUE	TRUE	FALSE	-0.311	1.13	-0.722	-1.44	-1.86	0.411	0.336	0.747	-1.11	0.0247
306	C6	Mndal	D0QMC3	0.20507	6.53535e-06	0.488119	2.74575e-05	1.36755e-05	0.538305	0.826	4.76e-05	0.901	0.0144	7.31e-05	0.895	FALSE	TRUE	FALSE	TRUE	TRUE	FALSE	0.268	1.73	0.142	-1.46	-1.59	0.126	0.267	0.392	-1.19	0.535
307	C6	Myo6	Q64331	0.875529	6.17104e-07	0.363115	5.43625e-07	2.9725e-07	0.446474	0.931	2.01e-08	0.884	8.95e-06	1.24e-11	0.886	FALSE	TRUE	FALSE	TRUE	TRUE	FALSE	-0.0229	1.63	-0.136	-1.65	-1.77	0.113	0.391	0.504	-1.26	0.368
308	C6	Gtse1	Q8R080	0.415242	0.000819779	0.62191	0.000246795	0.000394736	0.739805	0.888	0.091	0.914	0.112	0.0293	0.909	FALSE	FALSE	FALSE	FALSE	TRUE	FALSE	-0.289	1.62	-0.173	-1.91	-1.8	-0.116	0.58	0.463	-1.33	0.29
309	C6	Trim12a	Q99PQ1	0.31914	0.00109637	0.368642	0.000245685	0.000284175	0.916788	0.868	0.119	0.885	0.111	0.0197	0.918	FALSE	FALSE	FALSE	FALSE	TRUE	FALSE	-0.285	1.24	-0.256	-1.53	-1.5	-0.0291	0.46	0.431	-1.07	0.175
310	C6	Utp14a	Q640M1	0.555623	0.00182841	0.216965	0.000730113	0.000268359	0.494285	0.907	0.181	0.848	0.233	0.0184	0.891	FALSE	FALSE	FALSE	FALSE	TRUE	FALSE	-0.262	1.82	-0.567	-2.09	-2.39	0.305	0.511	0.816	-1.58	0.249
311	C6	Ypel5	P62700	0.597458	3.63284e-06	0.396315	2.20247e-06	1.62915e-06	0.739969	0.911	1e-05	0.889	0.000261	6.18e-08	0.909	FALSE	TRUE	FALSE	TRUE	TRUE	FALSE	-0.126	2.17	-0.205	-2.29	-2.37	0.0789	0.585	0.664	-1.71	0.459
312	C6	Lamc1	P02468	0.00102168	0.34169	0.0021286	0.00487008	0.0107679	0.64139	0.0207	0.857	0.096	0.502	0.46	0.903	TRUE	FALSE	FALSE	FALSE	FALSE	FALSE	-2.21	-0.477	-1.98	-1.73	-1.5	-0.229	1.04	0.814	-0.69	-1.17
313	C6	Pih1d2	Q8CHR9	0.980613	0.0234636	0.000273194	0.024475	0.0172695	0.000282634	0.936	0.598	0.00699	0.685	0.554	0.0234	FALSE	FALSE	TRUE	FALSE	FALSE	TRUE	0.0144	1.55	3.21	-1.54	1.66	-3.19	1.18	-2.01	-0.358	1.19
314	C6	Ddx39a	Q8VDW0	0.20735	0.0811197	4.76365e-10	0.00839503	1.04512e-09	2.85891e-10	0.827	0.748	1.29e-14	0.571	1.08e-13	1.05e-14	FALSE	FALSE	TRUE	FALSE	TRUE	TRUE	-0.181	0.261	3.3	-0.443	3.04	-3.48	1.03	-2.46	0.584	0.845
315	C6	Tdrp	Q8C5P7	0.258798	0.0836421	0.000713186	0.0111494	0.0151643	0.000137424	0.85	0.751	0.0289	0.605	0.529	0.00917	FALSE	FALSE	TRUE	FALSE	FALSE	TRUE	-0.533	0.856	2.16	-1.39	1.31	-2.7	1.15	-1.54	-0.234	0.622
316	C6	Bcas1	Q80YN3	0.00424952	0.0406697	0.138182	0.000137093	0.47393	0.00037214	0.113	0.672	0.807	0.0712	0.908	0.0324	FALSE	FALSE	FALSE	FALSE	FALSE	TRUE	-1.32	0.841	0.576	-2.16	-0.265	-1.9	1.35	-0.552	-0.817	0.0235
317	C6	Slfn9	B1ARD6	0.592226	2.4659e-07	2.78862e-07	3.71539e-07	0.869651	4.22286e-07	0.911	3e-10	2.49e-14	2.94e-06	0.933	6.11e-10	FALSE	TRUE	TRUE	TRUE	FALSE	TRUE	0.0728	1.66	1.64	-1.59	-0.0221	-1.57	0.771	-0.796	-0.818	0.843
318	C6	Dhx58	Q99J87	0.169105	4.93045e-06	5.62418e-06	1.28299e-06	0.894964	1.44071e-06	0.804	2.31e-05	2.44e-07	7.86e-05	0.934	1.25e-07	FALSE	TRUE	TRUE	TRUE	FALSE	TRUE	-0.243	1.48	1.46	-1.72	-0.0221	-1.7	0.916	-0.784	-0.806	0.674
319	C6	Kbtbd11	Q8BNW9	0.429096	7.00436e-05	0.00302252	2.66411e-05	0.0235698	0.000852548	0.89	0.00532	0.131	0.0139	0.611	0.0799	FALSE	TRUE	FALSE	TRUE	FALSE	FALSE	-0.265	2.12	1.26	-2.38	-0.861	-1.52	1.04	-0.481	-1.34	0.779
320	C6	Irs1	P35569	0.00142025	0.111293	0.134344	0.000122351	0.908231	0.000142453	0.0327	0.777	0.804	0.0649	0.935	0.00962	FALSE	FALSE	FALSE	FALSE	FALSE	TRUE	-0.826	0.328	0.306	-1.15	-0.0221	-1.13	0.778	-0.354	-0.376	-0.048
321	C6	Csrp2	P97314	6.3329e-05	0.166131	0.0992068	1.17517e-05	0.751395	8.40208e-06	6.38e-05	0.81	0.771	0.00471	0.928	3.41e-05	FALSE	FALSE	FALSE	TRUE	FALSE	TRUE	-0.824	0.184	0.225	-1.01	0.0401	-1.05	0.72	-0.328	-0.288	-0.104
322	C6	Ddhd1	Q80YA3	0.0019382	0.00499748	0.0248014	1.73772e-05	0.360435	5.16538e-05	0.0491	0.341	0.546	0.00802	0.895	0.00195	FALSE	FALSE	FALSE	TRUE	FALSE	TRUE	-0.615	0.528	0.388	-1.14	-0.14	-1	0.69	-0.313	-0.453	0.0752
323	C6	Myo5a	Q99104	0.00267005	0.00214206	0.685549	1.22713e-05	0.00113027	0.00521878	0.0709	0.204	0.918	0.005	0.087	0.337	FALSE	FALSE	FALSE	TRUE	FALSE	FALSE	-0.593	0.614	-0.0618	-1.21	-0.676	-0.532	0.583	0.0516	-0.624	-0.0103
324	C6	Dock9	Q8BIK4	7.39103e-05	0.0464818	0.79107	6.03513e-06	0.0731977	5.31691e-05	9.66e-05	0.689	0.925	0.00171	0.772	0.00206	FALSE	FALSE	FALSE	TRUE	FALSE	FALSE	-0.82	0.285	0.034	-1.11	-0.251	-0.854	0.695	-0.159	-0.41	-0.125
325	C6	Myo18a	Q9JMH9	0.00056182	0.0142952	0.473712	1.40923e-05	0.0503204	0.000200689	0.00792	0.522	0.9	0.00602	0.727	0.0153	FALSE	FALSE	FALSE	TRUE	FALSE	FALSE	-0.73	0.432	0.108	-1.16	-0.324	-0.838	0.682	-0.156	-0.479	-0.0475
326	C6	Arpc3	Q9JM76	0.000686206	0.00226631	0.0191032	5.15955e-06	0.223504	1.96941e-05	0.0109	0.212	0.491	0.00131	0.867	0.000273	FALSE	FALSE	FALSE	TRUE	FALSE	FALSE	-0.598	0.501	0.343	-1.1	-0.159	-0.94	0.659	-0.281	-0.44	0.0615
327	C6	Gys1	Q9Z1E4	0.00230415	0.71086	0.000705519	0.0012794	0.00124337	5.31019e-06	0.0604	0.895	0.0285	0.311	0.0942	9.73e-06	FALSE	FALSE	FALSE	FALSE	FALSE	TRUE	-0.786	0.0732	0.936	-0.859	0.863	-1.72	0.842	-0.88	-0.0174	0.0558
328	C6	Pfkfb4	Q6DTY7	0.312309	0.0431659	0.00059367	0.00719146	0.0239623	0.000138693	0.866	0.68	0.0228	0.552	0.614	0.00929	FALSE	FALSE	FALSE	FALSE	FALSE	TRUE	-0.186	0.406	0.873	-0.592	0.467	-1.06	0.459	-0.6	-0.133	0.273
329	C6	Slc2a1	P17809	0.598672	3.48595e-09	3.75547e-09	4.52868e-09	0.878997	4.88859e-09	0.911	1.05e-14	1.29e-14	9.72e-15	0.934	1.05e-14	FALSE	TRUE	TRUE	TRUE	FALSE	TRUE	0.0771	2.83	2.8	-2.75	-0.0221	-2.73	1.35	-1.38	-1.4	1.43
330	C6	Myo1f	P70248	0.0372978	0.000734533	0.000312762	3.22974e-05	0.560772	1.65515e-05	0.535	0.0817	0.00874	0.0173	0.916	0.000184	FALSE	FALSE	TRUE	TRUE	FALSE	TRUE	-0.859	1.73	1.94	-2.59	0.215	-2.8	1.56	-1.24	-1.03	0.703
331	C6	Myo1d	Q5SYD0	0.11941	0.0046862	0.000508419	0.000356038	0.177383	5.45923e-05	0.758	0.33	0.0184	0.147	0.852	0.00215	FALSE	FALSE	TRUE	FALSE	FALSE	TRUE	-0.641	1.37	1.92	-2.01	0.546	-2.56	1.3	-1.26	-0.71	0.662
332	C6	Myo1a	O88329	5.99253e-11	0.953227	0.867832	5.88049e-11	0.822065	6.32364e-11	3.6e-14	0.908	0.929	9.72e-15	0.931	1.05e-14	TRUE	FALSE	FALSE	TRUE	FALSE	TRUE	-2.93	0.00577	-0.0164	-2.93	-0.0221	-2.91	2.19	-0.718	-0.74	-0.735
333	C6	Obsl1	D3YYU8	1.38721e-11	0.961428	0.890843	1.36875e-11	0.852837	1.44113e-11	3.6e-14	0.909	0.93	9.72e-15	0.932	1.05e-14	TRUE	FALSE	FALSE	TRUE	FALSE	TRUE	-4.14	0.00577	-0.0164	-4.14	-0.0221	-4.12	3.1	-1.02	-1.04	-1.04
