# Supplementary material for: Dose-resolved control of somatic reprogramming by Rora
Source: Stem Cell Reports. 2026 Apr 2;21(4):102870. doi: 10.1016/j.stemcr.2026.102870 (PMC13083791; doi:10.1016/j.stemcr.2026.102870)
Supplement: Table S4. Genomic distribution of CUT&Tag peaks [file mmc5.xlsx]

## Sheet: ISGs_TPM_replicates
Table S4 Genomic distribution of CUT&Tag peaks
	Frequency
	RoraLow	RoraHigh	Rora∆NTD	Rora∆LBD
Promoter (<=1kb)	14.2929	21.5317	9.96885	11.8943
Promoter (1-2kb)	3.84808	3.51538	6.54206	4.84581
Promoter (2-3kb)	3.34833	3.38983	3.73832	3.96476
5' UTR	0.049975	0.0627746
3' UTR	1.1994	1.22411	1.24611	1.76211
1st Exon	1.3993	1.25549	0.311526	1.32159
Other Exon	1.94903	1.82046	2.49221	0.440529
1st Intron	12.5937	12.4294	14.9533	14.0969
Other Intron	26.087	22.4419	26.4798	22.0264
Downstream (<=300)		0.0627746
Distal Intergenic	35.2324	32.2662	34.2679	39.6476
	100
